# Supplementary material for: From productive landscape to cultural space: The heterogeneous coupling of heritage value perception and tourist experience demand in the Grand Canal Cultural Route
Source: PLoS One. 2026 Jul 29;21(7):e0352152. doi: 10.1371/journal.pone.0352152 (PMC13421756; doi:10.1371/journal.pone.0352152)
Supplement: S1 Data — (XLSX) [file pone.0352152.s001.xlsx]

## Sheet: Sheet1
Gender	Age	Educational Level	Occupation	Marital Status	Monthly Salary	Number of Trips	Travel Area	Familiarity with the Grain Transport Culture	Leisure1	Leisure2	Leisure3	Leisure4	Leisure5	Aesthetic1	Aesthetic2	Aesthetic3	Aesthetic4	Aesthetic5	Service1	Service2	Service3	Service4	Service5	Education1	Education2	Education3	Education4	Education5	Tourism1	Tourism2	Tourism3	Tourism4	Tourism5	Economy1	Economy2	Economy3	Economy4	Economy5	Narrative1	Narrative2	Narrative3	Narrative4	Narrative5	Historical1	Historical2	Historical3	Historical4	Historical5	总分
1	2	2	4	2	5	2	1	2	4	4	4	5	4	4	4	4	4	5	4	4	4	4	4	5	4	4	4	4	5	4	4	5	4	4	4	4	4	4	4	4	5	4	4	4	4	3	4	4	160
1	2	3	2	2	3	2	1	2	4	4	4	4	4	3	4	4	4	4	4	5	4	4	4	4	4	4	4	4	4	4	4	4	4	4	4	5	4	4	4	4	3	4	3	4	4	5	4	4	158
2	2	3	5	1	4	2	1	2	4	4	4	4	4	5	5	5	4	4	4	4	4	4	4	4	4	4	4	4	4	4	5	4	4	4	4	4	4	4	4	4	4	4	4	4	4	4	4	4	164
2	2	4	4	1	3	2	1	4	5	5	4	5	3	5	5	5	3	5	2	5	3	4	5	5	5	5	5	3	4	4	5	5	5	3	3	4	5	4	4	5	5	5	5	4	3	3	5	5	173
2	2	3	4	1	4	1	1	2	4	4	4	4	4	4	4	4	4	4	4	4	4	4	4	4	4	4	4	4	4	4	4	4	4	4	4	4	4	4	4	4	4	4	4	4	4	4	4	4	160
2	4	1	5	2	2	2	1	2	5	4	4	4	4	4	4	4	4	4	5	4	5	4	5	5	4	4	4	4	4	4	4	4	5	4	5	5	4	5	4	4	4	4	4	5	4	5	4	4	171
2	2	3	5	2	1	2	1	2	5	5	5	5	4	5	4	5	4	4	5	5	4	5	5	5	4	5	5	5	4	4	4	4	5	5	4	4	5	4	4	4	5	4	5	4	5	5	5	4	182
2	2	3	5	2	4	2	2	3	5	4	5	5	4	5	4	5	4	5	5	4	5	5	5	5	5	4	5	3	5	5	5	5	4	5	4	5	5	5	5	5	3	5	4	5	5	4	5	5	200
2	2	3	2	2	3	2	1	1	5	5	5	5	5	5	5	5	5	5	5	5	5	5	5	5	5	5	5	5	5	5	5	5	5	5	5	5	5	5	5	4	4	4	4	5	5	5	5	5	196
1	2	4	2	1	3	2	1	2	5	5	5	5	5	5	5	5	4	5	2	3	5	5	5	5	5	5	5	5	5	5	5	5	5	5	5	5	5	5	5	5	5	5	5	5	5	5	5	5	194
1	2	3	4	1	4	2	1	3	4	4	4	4	3	4	3	4	4	4	4	4	4	3	4	4	4	4	3	3	4	4	4	4	3	4	3	4	4	4	4	3	4	4	4	4	4	4	4	4	152
1	2	3	4	2	3	2	1	1	3	4	5	4	5	5	4	4	5	4	4	5	4	5	4	5	4	5	4	4	3	4	4	5	4	4	4	5	4	4	4	5	4	4	4	5	4	4	5	4	159
2	3	3	2	2	3	2	1	2	4	4	5	4	4	5	4	4	3	4	4	4	4	5	4	4	4	5	4	4	4	4	4	4	5	4	4	4	5	4	4	4	5	4	4	4	4	4	4	5	159
2	1	3	1	1	1	1	1	2	5	5	4	5	5	4	4	5	5	5	5	5	4	5	5	5	5	5	5	4	4	5	5	5	4	5	5	5	5	5	4	5	5	5	5	4	5	4	5	5	200
1	2	3	2	2	2	3	1	3	4	4	5	5	4	5	5	5	5	5	3	5	5	5	5	5	5	5	5	5	5	5	5	5	5	4	5	5	5	5	5	5	5	5	5	5	5	5	5	5	196
2	1	3	1	1	1	1	1	1	5	5	4	5	5	5	5	5	4	5	5	5	5	5	5	5	4	5	5	5	5	5	5	4	5	5	5	5	5	5	5	3	5	5	5	5	5	4	5	5	200
2	1	3	1	1	1	2	1	2	3	4	5	4	4	4	5	4	4	5	4	4	4	4	5	4	4	4	4	4	5	4	4	4	4	4	4	4	4	5	4	4	4	4	5	4	4	4	5	4	159
2	1	3	1	1	1	4	1	2	4	5	4	4	4	4	4	4	4	4	4	4	4	4	4	4	4	4	4	4	4	4	5	4	4	5	4	4	4	4	5	4	4	5	4	4	4	5	4	5	167
1	3	1	5	2	1	2	1	2	3	4	4	5	4	4	3	4	4	4	3	3	4	4	4	4	4	4	4	4	3	4	4	4	5	4	4	4	4	4	4	4	4	4	4	5	4	4	4	4	155
1	2	3	2	2	3	3	1	2	5	5	5	5	5	4	4	5	3	5	5	5	5	5	5	3	3	3	3	3	5	3	5	3	5	5	5	5	5	5	5	5	5	5	5	5	5	5	5	5	182
1	1	3	1	1	4	1	1	2	5	5	5	5	5	5	5	5	5	5	5	5	5	5	5	5	5	5	5	5	5	5	5	5	5	5	5	5	5	5	5	5	5	4	4	4	4	4	4	4	193
2	2	3	4	1	4	1	1	3	4	4	4	4	4	5	4	5	4	4	4	4	4	4	4	4	4	4	4	4	5	4	4	4	4	4	4	4	4	4	4	4	4	4	3	4	3	4	4	5	162
2	1	3	1	1	1	2	1	2	4	4	4	4	4	5	4	4	4	4	4	5	4	4	4	4	5	4	4	4	4	4	4	4	4	4	4	5	4	4	4	4	4	5	4	4	5	4	4	4	160
1	1	3	1	1	1	2	1	5	5	5	4	5	5	4	5	5	5	5	4	5	5	4	5	4	5	5	5	5	5	4	5	5	5	5	5	4	5	5	5	4	5	5	5	4	5	5	5	5	200
2	1	3	1	1	1	1	1	3	4	4	5	4	5	4	4	4	4	5	4	4	4	5	4	4	4	4	4	4	4	4	4	4	4	4	4	4	4	4	4	5	4	4	4	4	5	4	4	4	160
1	1	3	1	1	1	1	1	2	1	1	3	1	3	4	4	4	4	4	4	4	4	5	4	5	4	4	5	4	4	4	4	4	5	4	4	4	4	4	4	4	4	4	4	4	4	4	4	4	145
1	1	3	1	1	1	3	1	4	5	5	5	5	5	4	5	5	4	5	5	5	4	5	5	5	4	3	4	5	5	5	5	5	5	5	5	5	5	5	5	5	5	5	5	5	5	5	5	5	193
2	1	3	1	1	2	2	1	3	4	4	4	4	4	4	3	4	4	3	4	4	4	4	4	3	4	4	4	4	4	4	4	3	4	4	3	5	4	5	5	5	4	5	5	5	5	5	5	5	166
1	1	3	1	1	1	2	1	3	4	4	4	4	4	4	4	4	4	4	4	5	4	4	4	4	4	4	4	4	4	4	4	4	4	4	4	4	4	4	4	4	4	4	4	4	4	4	4	4	161
2	1	3	1	1	1	2	1	2	5	5	5	5	5	4	5	5	4	5	5	5	4	5	5	5	5	5	5	5	3	3	4	3	3	3	3	4	3	3	4	3	4	3	4	3	3	4	3	4	160
2	2	4	4	1	5	3	1	4	4	4	5	4	4	4	4	5	4	5	4	4	5	4	5	4	4	5	5	4	4	4	5	4	3	4	5	4	4	3	4	5	4	4	4	4	4	4	5	4	169
1	2	3	2	2	2	3	1	1	3	3	4	3	3	5	5	4	3	4	3	3	5	3	3	4	3	3	3	3	5	3	3	3	4	3	3	3	3	3	3	4	3	5	3	3	3	4	3	3	120
2	1	3	1	1	1	2	1	2	5	4	5	5	4	4	5	5	4	5	5	5	5	4	5	5	4	5	5	5	5	5	5	4	4	5	5	4	5	5	5	5	4	5	5	5	4	5	4	5	198
2	2	3	2	2	3	2	1	2	4	4	4	4	4	4	5	5	4	4	5	4	3	4	5	5	4	4	4	4	5	5	5	4	4	4	5	4	5	4	4	5	4	5	4	4	5	4	5	4	173
2	1	3	1	1	1	2	1	1	4	4	4	5	4	4	4	5	4	4	4	4	5	4	4	4	5	4	4	4	4	4	5	4	4	4	4	5	4	4	4	4	4	4	5	4	4	5	4	4	160
2	1	3	1	3	6	4	2	1	3	3	3	4	3	5	3	3	4	5	3	4	3	3	4	3	5	3	4	3	5	3	3	4	3	5	3	3	4	3	3	5	3	3	4	3	3	3	3	3	120
2	1	3	4	1	4	2	1	3	4	4	5	4	4	5	4	5	4	4	4	4	4	4	5	4	4	4	5	4	4	4	4	4	4	4	5	4	4	4	4	4	4	4	4	4	5	4	5	4	160
2	2	3	2	1	2	2	1	3	4	4	4	4	5	4	4	4	4	4	4	4	4	4	4	4	4	4	4	4	4	5	4	4	4	4	4	4	4	5	4	4	4	4	4	5	5	4	4	4	160
2	1	3	1	1	1	1	1	2	2	3	2	2	3	4	4	4	4	5	4	4	4	5	4	4	4	4	5	4	4	3	5	5	5	4	4	4	3	4	4	4	5	4	4	4	4	4	4	4	153
2	1	3	1	1	1	2	1	1	4	4	5	4	4	4	5	4	4	4	5	4	4	4	4	5	4	4	4	4	4	4	4	4	5	4	4	4	4	4	4	4	4	4	4	4	4	5	5	4	160
1	1	3	1	1	1	3	2	4	2	3	3	3	3	4	4	4	4	4	5	5	5	5	5	5	5	5	5	5	3	3	3	3	3	5	5	5	1	1	5	5	5	5	5	5	5	5	5	5	166
2	1	3	1	1	1	2	1	3	5	5	5	5	5	4	5	5	5	5	5	4	5	5	4	5	5	4	5	5	4	5	5	5	4	5	3	5	5	5	5	5	5	5	4	5	5	5	4	5	200
1	1	3	1	1	1	2	1	2	3	3	3	3	4	4	4	4	4	4	3	4	3	3	4	3	4	3	4	3	3	4	3	4	3	4	3	3	4	3	4	3	3	4	4	3	3	3	4	3	138
1	1	3	1	1	1	1	1	1	5	5	5	5	4	5	5	5	5	4	5	4	5	5	5	4	5	5	5	4	5	5	5	5	4	5	4	5	5	5	5	5	5	5	4	5	5	5	5	5	200
1	1	3	1	1	1	2	1	2	4	5	4	5	5	5	5	5	5	5	5	5	5	4	5	5	5	5	5	5	5	5	4	5	5	5	5	5	5	5	5	5	5	5	5	5	5	4	5	5	198
2	1	3	1	1	1	1	1	2	5	5	5	5	5	4	5	5	5	5	5	5	5	5	5	5	5	5	5	5	5	5	5	5	4	5	5	5	5	4	5	5	5	5	5	5	5	5	5	5	200
2	2	3	6	1	2	2	1	2	5	5	5	5	4	5	5	5	4	5	5	4	5	5	5	5	5	4	5	5	4	5	5	5	5	4	5	5	5	5	5	5	4	5	5	5	5	4	5	5	200
1	3	1	6	2	1	2	1	2	4	4	4	4	4	4	4	4	4	4	4	4	4	4	4	4	4	4	4	4	4	4	4	2	4	4	2	4	4	4	4	4	4	4	4	4	4	4	4	4	156
2	1	3	1	1	1	2	1	3	4	4	4	4	4	4	4	5	5	5	5	5	5	4	5	5	5	5	5	5	4	5	4	4	4	4	4	4	5	4	5	4	5	4	5	4	4	4	4	5	178
1	1	3	1	1	1	2	1	1	3	3	4	4	3	3	4	4	3	4	3	4	3	3	3	4	4	3	4	3	4	3	4	3	4	3	4	3	4	3	4	3	4	4	3	4	3	4	3	4	140
1	2	3	4	1	4	2	1	3	4	4	4	4	4	4	4	4	4	4	4	4	4	4	4	5	4	4	4	4	4	2	4	4	4	3	4	4	4	4	4	4	4	4	4	5	3	5	5	5	161
2	1	3	1	1	1	1	1	3	5	5	5	5	5	5	5	5	5	5	5	5	5	5	5	5	5	5	5	5	5	5	5	5	5	5	5	5	5	5	5	5	5	5	5	5	5	5	5	5	200
2	1	3	1	1	1	1	1	2	4	4	4	4	4	4	4	4	4	5	4	4	4	4	4	5	4	4	4	4	5	4	4	4	5	4	4	4	5	4	4	4	4	5	4	4	4	5	4	4	160
1	2	3	4	2	3	2	1	3	3	4	5	4	5	4	5	4	4	4	4	4	5	4	4	4	4	4	5	4	4	4	4	4	4	4	5	4	4	4	5	4	4	4	4	5	4	4	4	5	159
2	1	4	5	4	6	4	2	2	4	5	4	4	5	4	4	4	4	4	4	4	4	4	4	4	4	5	4	4	4	4	4	4	4	4	4	4	4	5	4	4	4	4	4	4	4	4	4	4	160
2	1	3	1	1	1	2	1	3	5	5	5	5	5	5	5	5	5	5	4	5	5	5	5	4	5	5	5	5	4	5	5	5	5	5	5	5	5	5	5	5	5	5	4	5	5	4	5	5	200
2	2	3	6	2	2	2	1	2	4	4	5	5	4	4	4	4	5	4	4	5	4	4	4	4	4	4	5	4	4	5	4	4	4	4	5	4	4	4	4	4	5	4	4	4	5	5	4	5	162
2	1	3	1	1	1	2	1	3	4	5	5	5	5	4	4	4	4	4	4	4	4	5	4	4	4	4	4	4	4	4	4	4	4	4	3	4	4	4	4	4	4	4	4	4	4	4	4	4	164
2	1	3	1	1	6	2	2	3	1	1	1	5	1	4	1	3	1	5	4	1	5	1	4	1	3	1	4	1	5	5	5	5	5	5	5	5	5	5	3	5	5	5	4	5	5	5	5	5	120
2	1	3	1	1	1	1	1	3	4	4	4	4	4	5	4	4	4	4	4	4	4	4	4	4	4	4	4	4	4	4	5	4	4	4	4	4	4	4	4	4	5	4	4	4	4	5	4	4	160
2	2	4	4	1	4	3	1	4	4	5	5	5	5	4	4	5	2	3	5	5	5	5	5	4	5	5	4	4	5	5	3	4	2	5	4	4	5	2	3	4	5	5	4	5	5	2	2	5	168
2	2	3	4	2	2	2	1	3	3	4	3	3	3	3	4	4	3	4	4	4	4	3	4	3	4	4	4	3	4	3	4	3	4	4	4	4	4	4	3	3	3	4	3	3	4	4	4	3	143
2	1	3	1	1	1	2	1	3	4	4	4	4	4	3	3	4	3	4	4	4	5	3	5	3	3	3	3	4	3	3	4	3	3	3	3	3	3	4	4	4	4	4	3	4	4	4	4	4	145
2	1	3	1	1	1	2	1	2	4	4	4	4	4	5	5	5	3	3	4	5	4	4	5	4	5	4	4	4	5	3	4	4	4	5	5	5	4	4	4	4	4	5	4	5	4	5	5	5	172
1	2	3	2	2	3	2	1	1	5	5	5	5	5	5	4	5	5	5	5	5	5	5	5	5	5	5	5	5	5	5	4	5	5	5	5	5	5	5	5	4	5	5	5	5	4	5	5	5	200
2	2	3	4	2	2	2	1	2	3	5	4	4	4	5	5	4	5	5	4	4	4	4	4	4	4	4	4	4	4	4	4	4	4	5	4	4	4	4	4	4	4	4	4	4	4	4	4	5	166
2	2	3	5	2	2	1	1	1	3	4	4	4	3	4	4	4	4	4	5	4	4	4	4	3	4	3	3	3	4	4	4	3	5	4	4	4	4	4	3	3	3	3	3	4	4	4	4	4	150
2	2	3	6	1	2	2	1	5	4	4	4	4	5	5	5	4	3	5	4	5	5	5	5	4	5	5	5	5	5	5	5	5	5	4	5	5	5	5	5	5	5	4	5	5	5	4	5	5	193
2	1	3	1	1	1	1	1	5	4	4	4	4	4	4	4	4	4	4	4	4	4	4	4	4	4	4	4	4	4	4	4	4	4	4	4	4	4	4	4	4	4	4	4	4	4	4	4	4	160
2	2	3	2	2	3	2	1	2	4	4	4	4	4	5	4	4	4	5	4	4	4	4	4	4	4	5	4	4	4	4	5	4	4	4	4	4	4	4	3	4	4	4	4	3	4	5	4	4	160
1	2	3	4	2	4	1	2	1	4	4	3	4	4	4	4	4	4	4	4	5	4	4	4	5	4	4	4	4	4	4	4	4	4	4	4	4	4	4	5	4	4	4	4	4	4	5	4	4	159
2	2	3	4	2	3	2	1	2	4	4	5	5	5	5	5	5	5	4	5	5	5	5	5	4	5	5	5	5	5	4	5	5	5	5	5	5	5	5	5	5	5	5	5	5	5	4	5	5	198
2	2	3	2	2	2	2	1	2	5	5	5	5	5	4	5	5	5	5	5	5	4	5	5	5	5	5	5	4	5	5	5	5	5	4	5	5	5	5	5	5	4	5	5	4	5	5	5	5	200
2	2	3	6	2	1	3	1	2	4	4	4	4	4	4	4	4	4	5	4	4	4	4	4	4	4	4	4	4	4	4	4	4	4	4	4	4	4	5	4	4	4	4	4	5	4	4	4	4	161
1	2	3	6	2	2	2	1	2	5	5	5	4	5	4	5	5	5	5	5	5	5	5	5	5	5	5	5	5	4	5	5	5	5	5	5	5	4	5	5	5	5	5	5	5	5	4	5	5	200
1	2	3	2	2	3	3	1	1	4	4	4	4	4	4	4	4	4	4	4	4	4	4	4	4	4	4	4	4	5	5	5	5	5	5	4	5	5	5	5	5	5	5	5	5	5	5	5	5	179
2	3	3	2	2	3	2	1	2	4	4	4	4	4	4	4	4	4	4	5	5	5	5	5	5	5	5	5	5	5	4	5	4	4	3	4	4	4	4	4	4	4	4	4	4	4	4	4	4	171
2	2	3	2	1	2	2	1	1	4	4	4	4	4	4	4	4	4	4	5	5	5	5	5	5	5	5	5	5	5	5	5	5	5	5	5	5	5	5	5	5	5	5	5	5	5	5	5	5	190
1	2	3	2	2	4	2	2	1	5	5	5	5	5	4	5	5	5	5	5	5	5	5	5	5	5	5	4	5	5	5	5	5	5	5	5	5	5	5	4	5	5	5	5	5	5	5	5	5	200
1	3	4	2	1	6	4	1	4	4	4	4	4	4	5	5	5	5	5	5	5	5	2	5	3	5	5	3	2	5	3	5	3	3	4	4	4	4	4	4	4	4	4	3	4	2	3	4	4	160
1	3	2	6	3	2	2	1	3	3	3	4	5	5	5	5	5	5	5	5	5	5	5	5	5	5	4	5	5	5	5	5	5	5	5	5	5	5	5	5	5	5	5	5	5	5	5	5	5	195
1	2	4	6	1	3	2	1	3	4	5	5	5	5	5	5	5	5	5	5	4	4	5	5	5	5	5	5	5	5	5	5	5	5	3	3	3	4	4	4	4	5	5	5	5	5	5	5	5	187
1	2	3	2	2	2	2	1	1	5	5	5	5	5	5	5	5	5	5	5	5	5	5	5	5	5	5	5	5	5	5	5	5	5	2	3	5	5	4	5	5	5	5	5	5	5	5	5	5	194
1	2	3	2	1	2	2	1	2	4	5	4	5	4	4	5	5	3	4	5	5	5	4	5	4	5	4	3	3	5	4	3	3	3	5	5	5	4	4	5	5	5	3	4	4	3	4	4	5	169
2	2	3	2	2	2	2	1	2	4	4	4	4	4	4	4	4	4	4	5	5	5	5	5	4	4	4	4	4	4	4	4	4	4	4	4	4	4	4	4	4	4	4	4	4	4	4	4	4	165
2	1	3	2	2	3	3	1	2	4	4	4	3	4	4	4	4	4	4	4	4	5	4	4	4	4	4	4	4	4	4	4	4	4	4	4	4	4	4	4	5	4	4	4	4	4	4	4	4	159
2	2	3	2	2	2	1	1	1	4	5	5	4	5	5	5	4	5	5	5	5	5	5	5	5	5	5	5	5	5	5	5	5	5	4	5	5	5	5	5	5	5	5	4	5	5	5	4	5	198
1	1	3	1	1	1	2	1	4	4	5	4	4	3	5	5	5	1	4	3	5	5	5	5	5	5	5	5	5	3	4	4	4	4	3	4	4	4	4	5	4	4	4	4	5	5	4	3	5	169
2	1	3	1	1	3	2	1	3	3	4	4	4	4	4	4	4	4	4	4	4	4	4	5	4	4	4	4	4	3	3	3	3	3	5	5	5	3	5	4	4	4	4	4	4	4	4	4	4	158
2	1	3	4	1	3	1	1	3	4	4	4	4	5	4	4	5	4	4	5	4	5	4	5	4	4	4	4	4	5	4	4	4	4	4	5	4	4	4	4	4	4	5	4	4	3	3	4	4	166
2	2	3	4	2	5	4	1	3	1	5	5	5	4	5	5	5	5	5	5	5	5	4	5	5	5	5	5	5	5	5	5	5	5	5	5	5	4	5	5	5	5	5	5	5	5	5	4	5	196
2	3	3	2	2	3	2	1	2	4	4	4	4	4	5	4	4	4	4	4	4	4	4	4	4	4	4	5	4	4	4	4	4	4	4	4	4	4	4	4	4	5	4	4	4	4	4	4	5	160
2	1	3	1	1	1	2	1	3	4	4	4	4	4	4	4	4	4	4	4	4	4	4	4	4	4	4	4	4	4	4	4	4	4	3	4	3	4	4	3	3	4	4	3	4	4	3	3	4	153
2	2	4	2	1	4	2	1	1	3	3	3	3	3	4	4	4	4	4	4	4	4	4	4	4	4	4	4	4	5	5	5	5	5	4	4	4	4	4	4	4	4	4	4	4	4	4	4	4	160
2	2	4	2	2	4	2	1	3	5	5	5	5	5	4	5	5	5	4	5	5	5	5	5	5	5	5	4	5	5	5	5	5	5	5	5	5	4	5	5	5	5	5	5	5	5	5	4	5	200
1	3	2	6	2	4	2	1	3	4	4	4	4	4	4	5	4	4	4	4	4	4	4	4	4	4	5	4	4	4	4	4	4	3	4	4	4	4	4	4	4	5	4	4	4	4	4	4	4	159
2	3	3	2	2	2	1	1	2	4	4	4	4	5	4	4	4	4	4	4	4	4	4	4	4	4	5	4	4	4	4	4	4	4	4	4	4	4	4	4	5	4	4	4	4	4	5	4	4	160
2	2	3	2	1	2	1	1	1	5	5	5	5	4	5	5	5	5	5	5	5	4	5	5	5	5	5	5	5	5	5	5	5	5	5	5	5	5	5	5	5	4	5	5	5	5	5	5	5	200
2	1	3	6	1	2	2	1	1	4	4	4	4	4	4	4	4	4	4	4	4	4	4	4	4	4	4	4	4	4	4	4	3	3	4	4	5	3	3	4	4	4	4	4	4	4	4	4	4	157
1	2	3	2	2	3	2	1	1	5	5	5	5	5	5	4	5	5	5	5	5	5	5	5	5	5	5	5	5	5	4	5	5	5	5	5	5	5	5	5	5	5	4	5	5	5	5	5	5	200
2	2	3	4	1	4	2	1	3	3	4	4	4	4	4	4	4	3	4	4	4	4	5	4	4	4	4	3	4	4	4	4	4	4	4	5	4	4	4	4	4	4	4	4	4	4	5	4	4	157
2	2	3	6	1	2	1	1	2	4	4	4	4	4	4	4	4	4	4	4	4	4	4	4	4	4	4	4	4	4	4	4	3	3	4	5	4	4	4	4	4	4	4	4	4	4	4	4	4	159
2	1	3	1	1	1	2	1	3	5	4	4	4	5	4	4	4	4	4	5	4	5	4	5	4	4	4	4	5	4	4	4	5	4	4	5	4	4	4	4	5	4	5	4	5	5	4	5	5	174
2	2	3	4	2	2	2	1	4	5	5	5	5	5	4	5	5	5	5	5	5	5	5	5	5	5	5	5	5	5	5	5	4	5	5	5	5	5	5	5	5	5	5	5	5	4	5	5	5	200
2	2	3	2	2	3	2	1	2	4	4	5	5	5	3	3	4	4	4	5	5	3	5	5	5	5	5	4	5	4	4	4	4	5	5	5	5	5	5	5	5	5	3	5	5	4	5	4	4	179
2	3	2	6	2	2	2	1	1	4	3	4	3	4	4	4	4	3	4	4	4	4	4	4	4	4	4	4	4	3	4	4	4	4	4	4	4	4	4	4	4	4	3	3	4	4	4	4	4	154
1	2	4	2	2	3	2	1	1	4	4	4	4	4	4	4	4	5	4	4	4	4	4	4	4	4	4	4	4	4	4	4	4	5	4	4	4	4	4	4	4	3	4	4	4	4	4	4	4	160
1	1	4	2	2	4	3	1	1	3	3	3	3	3	4	4	4	4	4	4	4	4	4	4	4	4	4	4	4	4	4	4	4	4	4	4	4	4	4	4	4	4	4	4	4	4	4	4	4	155
2	3	3	2	2	4	2	1	2	4	4	5	5	5	5	5	5	5	5	5	5	5	5	5	5	5	5	5	5	5	5	5	4	4	4	4	4	4	4	4	4	4	4	4	4	4	4	5	5	183
1	2	3	2	2	3	1	1	1	4	4	4	4	4	5	5	5	5	5	5	5	5	5	5	5	5	5	4	5	4	4	3	5	5	5	5	5	5	5	5	5	5	5	5	5	5	5	5	5	190
1	2	3	6	2	4	2	1	2	3	3	3	3	3	4	4	4	4	4	4	4	4	4	4	4	4	4	4	4	4	4	4	4	4	4	4	4	4	4	4	4	4	4	4	4	4	4	4	4	155
2	3	3	2	2	3	2	1	2	4	5	4	4	4	4	4	4	4	4	5	4	5	5	5	4	4	4	4	4	5	4	5	3	4	4	4	5	4	4	4	5	4	3	4	4	4	4	4	4	167
2	2	4	2	1	2	2	1	2	4	4	5	5	4	3	4	5	3	4	5	5	5	5	5	4	4	3	3	4	4	3	5	4	4	5	4	3	4	5	4	3	4	4	5	5	3	4	3	4	164
2	3	3	6	2	1	3	1	2	5	4	3	5	5	5	5	5	5	5	5	5	5	5	5	4	3	5	5	5	5	4	3	5	5	5	5	5	5	5	5	5	5	5	5	4	3	5	5	5	188
1	2	3	4	1	4	2	1	2	4	4	4	4	4	4	4	5	4	4	4	4	4	4	4	4	4	4	4	5	4	4	4	4	4	4	4	4	4	4	4	4	4	4	4	4	4	5	4	4	160
1	2	3	2	2	2	2	1	1	4	4	4	4	5	4	4	5	4	4	4	4	4	4	4	4	4	5	4	4	4	4	4	4	4	4	4	4	4	5	4	4	4	4	4	4	4	4	4	4	160
2	2	3	4	2	4	2	1	2	5	5	5	5	4	5	5	5	5	5	5	5	5	4	5	5	5	5	4	5	5	5	5	5	5	5	5	5	4	5	5	5	5	5	5	5	5	4	5	5	200
2	2	3	6	2	4	2	1	2	4	4	4	4	4	4	3	4	4	4	4	3	5	3	4	4	3	4	5	4	4	4	5	3	4	4	4	4	5	4	4	4	5	4	4	4	4	3	4	4	160
2	2	3	2	2	3	2	1	1	4	4	4	4	4	5	5	5	5	5	4	4	5	5	5	3	3	3	3	3	4	3	2	3	3	4	4	4	4	4	4	4	4	4	4	4	4	4	4	4	158
1	1	3	1	1	1	1	1	1	5	5	5	5	5	5	5	4	5	5	5	5	5	5	5	5	5	3	5	5	5	5	5	5	5	5	5	5	5	5	3	5	5	5	5	5	5	5	5	5	200
1	2	3	2	2	3	1	1	2	5	5	5	5	5	5	4	5	3	5	5	5	5	5	5	5	5	5	5	5	5	5	5	3	3	3	4	5	4	4	4	4	4	4	3	4	4	5	5	5	180
1	2	3	6	2	3	2	1	3	4	4	4	4	4	4	3	4	4	4	5	5	5	4	5	4	4	4	4	4	5	4	4	5	5	5	5	4	5	5	4	4	4	4	4	4	4	4	4	4	170
2	3	3	2	2	3	2	1	3	4	5	5	5	5	4	5	5	5	5	5	5	5	5	5	5	5	5	5	5	5	5	5	5	5	5	5	5	5	5	5	5	5	5	5	5	5	5	5	5	198
2	1	3	1	1	1	2	1	2	5	5	5	4	4	4	4	4	4	4	4	4	4	4	4	4	4	5	4	4	4	4	4	4	4	4	4	4	4	4	4	4	5	4	4	4	4	4	4	4	163
1	1	3	1	1	1	2	1	2	5	5	5	5	4	5	5	5	5	3	5	5	5	5	5	5	5	5	5	5	5	5	4	5	5	5	5	5	5	5	5	5	5	5	4	5	5	5	5	5	200
2	3	3	2	2	2	2	1	3	3	4	4	4	5	4	4	5	4	3	4	4	5	5	5	5	5	4	4	5	5	4	5	4	5	5	5	4	4	5	4	4	5	5	4	4	4	4	5	5	176
2	2	3	4	1	2	2	1	2	4	4	5	3	3	4	4	4	4	5	5	5	4	5	5	3	3	3	5	3	3	4	5	5	5	5	5	5	5	5	3	4	4	4	5	4	4	5	3	3	167
2	3	3	2	2	2	2	1	1	4	4	4	4	4	4	5	5	4	5	4	4	4	4	4	4	4	4	5	5	4	4	4	4	4	4	4	4	4	4	4	4	4	4	4	4	4	4	4	4	165
2	3	1	6	3	3	2	1	2	3	4	4	5	5	3	4	4	4	5	4	4	4	4	3	4	4	4	4	3	3	3	3	3	3	5	4	3	3	3	3	3	3	2	3	3	3	3	3	3	141
1	2	3	2	2	4	2	1	2	4	4	4	4	4	4	4	5	5	5	5	4	5	4	5	4	4	4	4	5	4	4	5	5	5	4	4	4	4	4	4	3	3	5	3	4	4	4	4	5	169
2	2	3	2	2	3	2	1	2	4	5	3	5	5	5	5	5	1	3	4	4	4	5	4	5	5	5	5	3	4	5	4	4	4	4	4	5	4	4	4	3	3	3	4	5	4	4	4	5	166
2	2	3	6	1	2	1	1	2	4	4	4	4	4	5	5	5	5	5	5	5	5	5	5	5	5	5	5	5	5	5	5	5	5	5	5	5	5	5	5	5	5	5	5	5	5	5	5	5	195
1	3	2	4	2	4	1	1	2	4	4	4	4	5	4	4	4	2	4	4	4	4	4	4	4	4	4	4	4	4	4	4	4	4	5	4	4	4	4	4	4	4	4	4	4	4	4	4	4	158
1	2	3	2	2	3	2	1	1	4	4	4	4	4	4	4	4	4	4	3	3	3	3	3	3	3	3	3	3	4	4	4	4	4	4	4	4	4	4	4	4	4	4	4	4	4	4	4	4	150
1	1	3	1	1	1	2	1	3	5	5	5	5	5	4	5	5	5	5	5	5	5	5	5	5	5	5	5	5	5	5	5	5	5	4	5	5	5	5	5	5	5	5	5	5	5	4	5	5	200
1	1	3	1	1	1	1	1	1	4	4	4	4	5	4	4	4	4	4	4	4	4	4	4	4	4	4	4	4	4	4	4	4	4	4	4	4	4	4	4	4	4	4	4	4	4	4	4	4	160
2	1	3	1	1	1	2	1	3	4	4	4	4	4	4	4	4	4	4	4	4	4	4	4	4	4	5	4	4	4	4	4	4	4	4	4	4	4	5	4	4	4	4	4	4	4	5	4	4	160
1	2	3	4	2	4	2	1	2	4	4	4	4	4	4	4	4	5	4	4	4	4	4	4	5	4	4	4	4	4	4	4	4	4	4	4	4	4	4	4	4	4	4	4	4	5	4	4	4	160
1	2	3	4	1	5	2	1	4	4	4	4	4	4	4	5	4	3	5	4	4	4	5	5	5	4	5	4	4	4	4	5	4	4	4	4	4	4	4	5	5	5	5	4	4	4	4	5	4	171
1	1	3	1	1	1	2	1	3	5	5	5	5	4	5	5	5	5	5	5	5	5	5	5	5	5	5	5	5	5	5	5	4	5	5	5	5	5	5	5	5	5	5	5	5	5	4	5	5	200
2	2	3	2	1	3	2	1	1	4	4	4	4	4	4	4	4	4	4	4	4	3	3	3	4	5	5	5	5	4	4	4	4	4	4	5	5	4	4	4	4	4	4	4	4	4	4	4	4	163
1	2	3	4	1	3	3	1	3	5	5	5	5	5	5	5	5	5	5	5	5	5	5	5	5	5	5	5	5	5	5	5	5	5	5	5	5	5	5	5	5	5	5	5	5	4	4	5	5	198
2	1	3	1	1	1	2	1	2	5	5	5	5	4	5	5	5	5	5	5	5	5	5	4	5	5	5	5	5	5	4	5	5	5	5	5	5	5	5	5	5	5	4	5	5	5	5	5	5	200
1	1	3	1	1	1	1	1	1	5	5	5	5	5	5	4	5	5	5	5	5	5	5	5	5	5	4	5	5	5	5	5	5	5	5	5	5	5	5	5	5	5	5	5	5	5	5	5	5	200
2	2	3	6	2	3	2	1	3	5	5	5	5	5	5	5	5	5	5	5	5	5	5	5	5	5	5	5	5	4	4	4	4	4	5	5	4	5	5	5	5	5	4	4	4	4	4	4	5	188
1	1	3	1	1	1	2	1	3	3	3	4	4	3	3	3	4	3	3	4	3	3	3	3	4	3	3	3	3	4	3	3	3	3	3	3	3	4	3	3	4	3	3	3	3	3	3	4	3	129
2	2	3	4	2	2	2	1	2	5	5	5	5	5	5	5	5	5	5	5	4	5	5	5	5	5	5	5	5	5	5	5	5	5	5	5	4	5	5	5	5	5	5	5	4	5	5	5	5	200
2	2	3	2	2	3	2	1	2	4	4	4	4	4	4	5	4	4	4	4	4	4	4	4	5	5	5	5	5	4	4	4	4	4	4	4	4	4	4	4	4	4	4	4	4	4	4	4	4	166
2	3	4	2	2	3	2	1	2	4	4	4	4	4	4	5	5	4	5	5	5	5	4	5	5	5	5	5	4	4	4	4	4	5	5	5	4	4	4	4	4	4	4	4	5	4	5	4	5	177
2	2	3	4	2	2	2	1	2	4	5	5	4	5	5	5	5	2	5	5	5	5	5	5	5	5	5	5	5	5	5	4	4	4	3	5	5	5	5	5	5	5	5	5	5	5	5	5	5	190
2	1	3	1	1	1	3	1	3	4	4	4	4	4	4	4	5	4	4	4	4	4	4	4	4	4	5	4	4	4	4	4	4	4	4	4	4	4	4	5	4	4	4	4	4	4	5	4	4	160
2	1	3	1	1	1	1	1	2	5	5	5	5	5	5	4	5	5	5	5	5	5	5	5	4	5	5	5	5	5	5	5	5	5	5	5	5	5	5	5	5	5	4	5	5	5	5	5	5	200
1	3	3	4	2	5	1	2	1	2	2	2	3	4	2	3	3	3	3	3	4	3	3	4	4	4	4	4	4	4	4	4	4	4	4	4	4	4	4	4	4	4	4	4	4	4	4	4	4	138
2	1	3	1	1	1	1	1	3	5	5	5	5	5	5	5	5	4	5	5	5	5	5	5	5	5	5	5	5	5	5	4	5	5	5	5	5	5	5	5	5	4	5	5	5	5	5	5	5	200
2	2	3	4	1	4	2	1	2	3	4	4	4	4	5	4	4	4	4	4	4	3	4	5	4	4	5	4	4	5	4	4	4	4	4	4	4	4	4	4	4	4	4	4	4	4	4	4	4	160
1	2	3	4	1	4	2	2	5	3	4	3	4	3	4	4	4	4	4	3	2	2	5	5	4	4	4	4	4	4	4	4	4	4	4	4	4	4	4	5	5	5	5	5	4	4	4	4	4	159
2	3	3	3	2	4	4	1	1	1	3	3	3	3	1	1	1	1	3	1	1	1	1	1	1	1	1	1	1	5	5	5	5	5	5	5	5	4	5	5	5	5	5	5	5	5	5	5	5	129
2	1	3	1	1	1	2	1	2	3	4	4	4	4	4	4	4	2	4	4	4	4	4	4	4	4	4	4	4	4	4	4	4	4	4	4	4	4	4	4	4	4	4	4	4	3	3	4	3	154
1	3	4	4	2	4	2	1	3	4	4	4	5	4	4	4	4	4	4	4	4	5	4	4	4	4	4	4	4	4	4	4	4	4	4	4	4	4	5	4	4	4	4	4	4	4	5	4	4	160
2	2	2	6	2	2	3	1	3	4	4	4	4	4	4	4	5	4	4	4	4	4	4	4	4	4	4	4	4	4	4	5	4	4	4	4	4	4	4	4	4	4	4	4	4	4	4	4	4	160
2	2	4	1	1	3	3	1	5	4	4	2	3	3	4	3	3	4	3	3	3	4	3	3	3	4	3	4	3	2	3	4	3	3	3	3	3	4	4	4	3	4	4	4	4	4	3	3	4	135
1	2	3	2	2	3	2	1	2	4	4	4	4	4	4	4	4	4	4	4	4	4	4	4	4	4	4	4	4	3	4	4	5	3	5	5	5	3	4	4	4	4	4	4	5	5	5	5	5	166
2	2	3	4	2	6	2	1	2	3	3	3	3	3	4	4	4	4	4	5	3	4	5	5	5	5	5	3	3	3	4	4	4	4	4	4	3	4	3	5	4	4	4	4	4	4	4	4	4	156
2	2	3	2	2	3	2	1	1	4	4	4	4	5	3	4	5	4	5	4	5	4	4	4	4	5	4	5	5	4	3	4	4	4	4	4	4	5	5	3	4	3	4	4	4	4	5	5	5	168
2	3	1	6	2	1	2	1	3	3	3	4	4	4	3	4	4	4	4	3	3	4	4	4	4	4	4	4	4	4	4	4	4	4	3	3	3	4	4	4	4	4	4	4	4	4	4	4	4	152
2	2	3	2	2	2	2	1	3	4	4	4	4	4	5	5	5	5	5	5	5	5	5	5	5	5	5	5	5	4	4	4	4	4	4	4	4	4	4	5	5	5	5	5	5	5	5	5	5	185
2	2	3	2	2	3	2	1	1	5	5	5	5	5	5	5	5	5	5	4	5	5	5	5	5	5	5	5	5	5	5	5	5	5	5	5	5	5	5	5	5	5	5	5	5	5	5	5	5	199
1	2	2	5	2	3	2	1	3	4	4	4	4	4	4	4	4	5	4	4	4	4	4	4	5	4	4	4	4	4	4	4	4	4	4	4	4	5	4	4	4	4	4	4	5	4	4	4	4	160
2	2	4	4	2	3	2	1	3	4	4	5	4	5	4	4	4	4	4	4	4	4	4	4	4	4	4	4	4	4	4	4	4	4	4	4	4	4	4	4	4	4	4	4	4	4	4	4	4	162
2	3	3	6	2	2	2	1	1	4	4	4	4	5	4	4	4	4	4	4	4	4	4	4	4	5	4	4	4	4	4	4	4	5	4	4	4	4	4	4	4	4	4	4	4	4	4	4	4	160
2	2	3	2	1	2	1	2	1	5	5	5	4	5	5	5	5	5	5	5	4	5	5	5	5	5	5	5	5	5	5	5	4	5	5	5	5	5	5	5	5	5	5	5	5	5	4	5	5	200
2	2	4	2	2	3	2	1	1	5	5	5	5	5	4	5	5	5	5	5	5	5	5	5	5	4	5	5	5	5	5	5	5	4	5	5	5	5	5	5	5	5	5	5	5	5	5	5	5	200
2	2	4	2	2	2	2	1	3	4	5	5	5	5	5	5	4	5	5	5	5	5	5	5	5	5	5	5	5	4	5	5	5	5	5	4	4	5	5	5	5	5	5	4	5	5	5	5	5	197
2	3	1	6	2	1	2	1	2	4	4	3	4	4	4	4	4	4	4	4	4	4	4	4	4	4	4	4	4	3	4	4	4	4	4	4	4	4	4	4	4	3	3	3	4	4	4	4	4	155
2	3	2	6	1	4	2	1	2	3	4	4	4	5	4	4	4	4	4	5	4	4	4	4	4	4	4	4	4	4	4	4	4	4	4	4	4	4	4	5	4	4	4	4	4	4	4	4	4	159
1	3	3	4	2	5	1	1	2	4	4	4	4	4	5	5	5	5	5	5	5	5	5	5	5	5	5	5	5	5	5	5	5	5	4	4	4	4	4	5	4	4	4	4	4	4	4	4	4	181
1	1	3	1	1	1	2	1	2	5	5	4	5	5	5	5	5	5	5	4	5	5	5	5	5	5	5	4	5	5	5	5	5	5	5	5	5	5	5	5	5	5	5	5	5	5	5	5	5	200
2	1	3	6	1	3	3	1	5	4	4	4	4	4	5	5	5	5	5	5	5	5	5	5	5	5	5	5	5	5	5	5	5	5	5	5	5	5	5	5	5	5	5	5	5	5	5	5	5	195
1	2	3	4	2	4	2	1	2	3	4	3	4	2	4	5	4	5	4	4	4	5	5	5	5	5	4	3	4	4	3	3	3	5	4	5	5	5	4	4	3	4	5	4	4	4	3	4	4	162
1	1	3	1	1	1	2	1	3	4	4	4	4	4	4	5	4	4	4	4	4	4	4	4	4	5	4	4	4	4	4	4	4	4	4	4	4	4	4	4	4	4	5	4	4	4	4	4	4	160
2	3	1	6	2	1	2	1	2	3	3	4	4	4	4	4	4	4	4	4	4	4	4	4	3	3	4	4	4	4	3	3	4	4	4	4	4	4	4	4	4	4	4	4	4	4	4	4	4	154
2	1	1	5	2	1	2	1	2	4	4	4	4	4	5	5	5	5	5	5	5	5	5	5	5	5	5	5	5	5	5	5	5	5	5	5	5	5	5	5	5	5	5	5	5	5	5	5	5	195
1	2	3	2	2	3	2	1	2	4	4	4	4	4	4	4	4	4	4	4	4	4	4	4	4	4	4	4	4	4	4	4	4	4	4	4	4	4	4	4	4	4	4	4	4	3	2	4	5	158
1	3	3	5	2	6	2	1	4	5	5	5	5	5	4	5	5	5	5	5	5	5	5	5	5	5	5	5	4	5	5	5	5	5	5	5	5	5	5	5	5	5	5	5	5	4	5	5	5	200
1	2	3	6	2	2	2	1	2	5	5	4	5	4	5	5	5	4	5	5	4	5	5	5	5	5	5	5	5	5	5	5	5	5	5	5	5	5	5	5	5	5	4	4	5	5	5	5	5	196
1	2	3	4	1	6	2	1	1	5	5	5	5	5	5	5	5	5	5	5	5	5	5	4	5	5	5	5	5	5	5	5	5	5	5	5	5	5	5	5	5	5	5	5	5	5	5	5	5	200
2	2	3	2	2	3	2	1	2	5	5	5	5	5	5	5	5	5	5	5	5	5	5	5	5	5	5	5	5	5	5	4	5	5	5	5	5	5	5	5	5	4	5	5	5	5	5	5	5	200
2	1	3	1	1	1	2	1	2	4	3	4	4	4	4	3	4	3	4	4	4	4	4	4	4	4	4	4	4	3	4	4	4	3	4	3	4	3	4	4	4	3	4	4	4	3	4	4	4	151
2	3	2	6	2	3	2	1	2	5	5	4	5	3	4	5	4	2	4	4	4	4	3	3	4	4	4	3	3	4	3	3	4	4	4	3	3	3	3	4	4	4	4	4	4	4	4	4	4	151
2	3	2	6	1	4	2	1	1	4	4	4	4	4	4	1	4	4	4	4	4	4	4	4	4	4	4	3	4	5	3	3	3	4	5	4	4	4	4	4	3	4	3	3	4	4	4	4	4	152
2	4	1	4	2	1	2	1	1	4	3	4	3	3	4	4	4	4	4	4	4	4	4	4	4	4	4	4	4	4	4	4	4	4	4	4	4	4	4	4	4	4	4	4	4	4	4	4	4	157
1	1	3	1	1	1	2	1	5	4	4	4	4	4	4	4	5	5	4	4	5	4	3	4	4	5	4	4	4	4	5	3	4	5	4	5	4	3	5	4	5	4	4	5	4	5	4	4	5	169
2	1	3	4	1	3	2	1	4	5	5	5	5	4	5	5	5	5	5	5	5	5	5	5	5	4	5	5	5	4	5	5	5	5	5	5	5	5	5	5	5	4	5	5	5	5	5	5	5	200
1	3	4	2	2	3	2	1	2	3	4	4	4	4	4	3	3	4	4	4	4	4	3	3	3	3	4	4	3	4	4	5	5	5	4	4	4	3	2	4	4	3	3	4	4	3	3	3	4	147
1	1	3	4	1	4	2	1	2	5	5	5	5	5	4	5	5	5	5	5	5	5	4	5	5	5	5	5	5	3	4	5	5	5	5	5	5	5	5	4	4	5	4	5	5	5	5	5	5	192
2	2	3	2	2	2	2	1	1	4	4	4	4	4	5	5	4	4	4	4	4	5	4	4	4	4	5	4	5	4	5	5	5	5	4	4	4	5	4	4	5	4	5	4	5	5	5	4	4	175
1	3	3	4	2	6	3	2	4	2	4	3	3	3	4	4	4	4	4	4	4	4	4	4	4	4	4	4	4	4	4	4	4	4	4	4	4	4	4	4	4	4	4	4	4	4	4	4	4	155
1	2	3	4	1	4	2	1	3	3	5	2	5	2	5	5	5	3	5	4	4	5	3	5	4	5	5	4	4	4	4	5	4	4	3	5	4	3	4	4	4	3	4	4	5	4	4	4	5	164
2	2	3	2	2	2	1	1	3	4	4	4	4	4	4	4	4	4	5	4	4	4	4	4	4	4	4	4	4	3	4	4	4	4	4	4	4	4	4	4	4	4	4	5	4	4	4	4	4	159
1	2	3	4	2	3	1	1	1	5	5	3	4	5	5	5	3	4	5	3	5	3	5	5	4	5	5	5	2	3	3	5	4	5	4	3	5	5	4	3	3	3	5	3	3	4	3	4	3	161
1	2	4	2	2	4	2	1	1	5	5	5	5	5	5	5	4	5	5	5	5	5	5	5	5	5	5	5	5	5	5	5	5	5	5	4	5	5	5	5	5	5	5	5	5	5	5	5	5	200
1	2	3	4	2	5	3	1	4	3	3	3	4	3	3	4	3	3	3	3	3	3	3	3	4	3	3	3	3	4	3	3	3	3	3	3	3	3	3	4	3	3	3	3	3	3	4	3	3	120
1	2	3	4	1	4	2	1	1	3	3	3	3	3	2	2	2	2	2	5	5	4	5	5	3	3	4	5	5	4	4	4	4	4	3	3	4	3	4	4	4	4	4	4	4	4	4	4	4	146
1	2	3	5	2	6	3	1	2	3	3	3	3	4	3	3	3	3	3	4	3	3	3	4	3	3	3	3	3	3	3	4	3	3	3	3	4	3	3	3	3	3	4	3	3	3	3	4	3	120
2	3	1	6	2	1	2	1	2	4	4	4	4	4	3	3	3	3	3	3	3	3	3	3	3	3	3	3	3	3	3	3	3	3	3	3	3	3	3	3	3	3	3	3	3	3	3	3	3	125
1	1	3	1	1	1	2	1	3	4	5	5	5	4	5	5	5	5	5	5	5	5	5	5	5	5	5	5	5	5	5	5	4	5	5	5	5	5	5	5	5	5	5	4	5	5	5	5	5	199
1	3	2	6	2	1	2	1	1	3	3	3	3	3	3	3	3	3	3	3	3	3	3	3	3	4	4	3	4	3	4	3	4	3	4	3	3	3	4	2	3	3	4	3	3	3	2	3	4	127
2	1	4	1	1	1	2	1	2	5	5	5	5	5	5	5	5	5	5	5	4	5	5	5	5	5	5	5	5	5	5	5	5	5	5	5	5	5	5	5	5	5	5	5	5	5	5	5	5	199
2	3	3	2	2	3	2	1	2	3	3	3	3	3	4	4	4	4	4	4	4	4	4	4	4	4	4	4	4	4	4	4	4	4	4	4	4	4	4	4	4	4	4	4	4	4	4	4	4	155
1	3	4	6	2	5	2	1	5	5	5	5	5	5	5	5	5	5	5	5	5	5	5	5	5	5	5	5	5	5	5	5	4	4	5	5	5	5	5	5	5	5	5	5	5	5	5	5	5	198
1	2	1	4	2	5	1	1	2	5	5	5	5	4	5	5	5	5	5	5	5	5	5	5	5	5	5	4	5	5	5	5	5	5	5	5	5	4	5	5	5	5	5	5	5	5	5	5	5	200
2	3	3	5	2	5	2	1	2	5	3	3	5	2	5	5	5	5	5	5	4	4	5	3	4	5	5	4	5	4	5	5	4	3	5	5	4	3	4	5	5	5	4	4	3	4	3	4	5	171
2	2	3	4	2	3	2	1	3	5	5	5	5	5	4	5	5	5	5	5	5	5	5	5	5	5	5	4	5	5	5	5	5	5	5	5	4	5	5	5	5	5	5	5	5	5	5	5	5	199
1	3	4	4	2	4	2	2	3	3	4	3	4	3	4	4	4	4	4	4	4	4	4	4	4	5	4	4	4	3	3	2	3	4	4	4	4	4	4	3	3	3	4	4	4	3	3	4	2	146
2	2	4	2	2	3	2	1	3	4	4	4	4	4	4	5	5	4	3	4	3	4	3	5	4	4	4	4	4	4	4	5	3	2	2	4	4	4	4	4	4	4	4	4	4	4	4	4	4	156
2	1	3	1	1	2	1	1	5	5	5	5	5	5	5	4	5	5	5	5	5	4	5	5	5	5	5	5	5	5	5	5	5	5	5	5	5	5	5	4	5	5	5	5	5	5	5	5	5	200
1	4	4	6	1	6	2	2	1	5	3	5	5	5	5	4	4	5	4	4	5	4	3	4	5	4	3	4	5	4	5	4	4	4	4	5	4	3	4	4	3	5	4	3	4	5	3	4	5	167
1	2	4	2	2	3	3	1	4	5	4	5	5	5	5	5	5	5	5	5	4	3	5	5	5	5	5	5	5	4	4	5	5	4	5	5	5	5	5	5	5	4	5	5	5	5	5	5	5	192
1	3	4	2	2	5	3	1	3	4	4	4	4	4	4	4	4	4	4	4	4	3	4	4	4	4	4	4	4	3	4	4	4	3	4	4	4	4	3	4	4	4	3	4	4	4	3	4	4	154
1	2	3	4	2	5	2	1	2	4	4	4	4	4	5	4	4	4	4	5	4	3	3	4	4	4	4	4	5	4	4	4	4	4	4	4	4	4	4	5	4	4	4	4	4	4	4	4	4	160
2	1	3	1	1	1	2	1	4	3	2	2	3	3	2	2	2	2	3	2	2	2	4	4	3	2	3	3	3	3	2	3	2	2	3	3	2	2	3	3	4	4	4	2	4	4	4	4	4	114
1	2	3	4	2	6	2	1	1	4	4	4	4	4	4	4	4	5	4	4	4	4	4	4	4	4	4	4	4	4	4	4	4	5	4	4	4	4	4	4	4	4	5	4	4	4	4	4	4	160
2	3	3	2	2	2	2	1	1	3	3	4	3	3	3	3	3	3	3	3	3	3	3	3	4	4	4	4	4	3	3	3	3	3	3	3	3	3	3	3	3	3	3	3	3	3	3	3	3	126
1	2	3	2	2	3	2	1	2	4	4	4	4	4	5	5	5	4	4	4	4	4	4	4	4	4	4	4	4	4	4	4	4	3	4	4	3	4	4	4	4	4	4	4	4	4	4	4	4	161
1	1	3	1	1	1	2	1	1	4	4	4	5	4	4	4	4	4	4	4	4	4	4	4	4	4	4	5	4	4	4	4	4	4	4	4	4	4	4	5	4	4	4	4	4	4	4	4	4	160
1	3	2	5	2	6	3	2	1	4	4	4	4	4	4	4	4	3	4	5	4	5	4	5	4	4	5	5	4	4	5	5	4	5	5	4	5	4	5	4	5	4	4	5	4	5	5	4	4	174
2	3	2	6	2	1	2	1	2	3	3	3	4	4	4	4	4	1	3	5	5	5	5	5	5	5	5	5	4	3	4	5	4	4	2	3	5	5	3	4	4	4	4	4	3	4	4	4	4	159
1	2	4	2	2	3	2	1	3	4	4	4	4	4	4	4	4	3	3	4	4	4	3	5	4	4	4	3	4	4	4	4	4	4	4	4	4	4	4	4	4	4	4	4	4	4	4	4	4	157
2	4	1	3	2	2	2	1	2	3	4	4	4	3	4	4	3	3	4	4	4	4	3	4	4	4	4	4	4	4	4	3	4	4	4	4	4	4	4	4	4	4	4	4	4	4	4	4	4	154
1	3	2	5	2	2	2	1	2	3	3	3	3	3	3	4	4	4	4	3	3	3	3	3	3	3	3	3	3	3	3	3	3	3	3	3	3	3	3	3	3	3	3	3	3	3	3	3	3	124
2	2	4	2	1	3	2	2	2	4	4	4	4	4	4	5	4	4	4	4	4	4	4	4	4	4	4	4	4	4	4	4	4	4	4	4	4	4	3	4	4	4	4	4	4	4	4	4	4	159
2	4	2	6	2	1	1	1	1	3	4	3	3	3	3	3	4	4	4	4	3	3	3	4	4	4	4	3	3	3	3	3	3	4	3	4	4	3	4	4	3	4	4	4	3	4	3	3	3	138
1	1	3	4	1	3	2	1	3	1	1	1	1	1	5	5	5	5	5	5	5	5	5	5	5	5	5	5	5	5	5	5	3	2	5	5	5	4	4	5	5	5	5	5	5	5	5	5	5	173
1	3	2	6	2	2	3	1	2	4	4	4	4	4	4	5	5	5	5	4	4	5	5	5	4	5	5	5	5	4	4	4	4	5	4	4	4	4	4	4	3	4	4	4	4	4	4	4	4	171
2	1	4	1	1	1	2	1	3	5	5	5	5	5	5	5	5	5	5	4	5	5	5	5	5	4	5	5	5	5	5	5	5	5	5	5	5	5	5	5	5	5	4	5	5	5	5	5	5	200
1	1	3	1	1	1	1	1	1	4	4	4	4	5	4	4	4	4	4	5	4	4	4	4	4	4	4	4	4	4	5	4	4	4	4	4	4	4	4	4	4	4	4	4	4	4	4	4	4	160
2	3	3	2	2	3	2	1	2	3	3	3	4	3	4	4	4	4	4	4	4	4	4	4	4	4	4	4	4	4	4	4	4	4	4	3	4	3	4	3	4	3	3	3	3	3	4	4	4	148
2	1	4	1	1	1	2	1	1	5	5	5	5	5	5	5	5	5	5	5	5	5	5	5	5	5	5	5	5	5	5	5	5	5	4	4	4	4	4	4	4	4	4	4	4	4	4	4	4	185
2	1	3	4	1	4	2	1	1	4	4	4	4	4	5	4	4	4	4	4	4	4	4	4	4	5	4	4	4	4	4	4	4	4	4	4	4	4	4	4	4	4	4	4	4	4	4	4	4	160
2	2	4	2	1	3	2	1	2	4	4	4	4	4	4	4	4	4	4	4	4	4	4	4	4	4	5	4	4	4	4	4	4	4	4	4	5	4	4	4	4	4	4	4	4	4	4	4	4	160
1	2	4	2	2	3	2	1	1	5	5	5	5	5	5	5	4	5	5	5	5	5	5	5	5	5	4	5	5	5	5	5	5	5	5	5	5	5	5	5	5	5	5	5	5	5	5	5	5	200
2	1	3	4	1	2	2	1	1	4	4	4	4	4	4	4	4	4	4	4	4	4	4	4	4	4	4	4	4	4	4	5	4	4	4	4	4	4	4	4	4	4	4	5	4	4	4	4	4	160
2	2	4	2	2	3	2	1	4	4	4	4	4	4	4	4	4	4	5	4	4	4	4	4	4	4	4	4	4	4	4	4	4	4	4	4	4	5	4	4	4	4	4	4	4	4	4	4	4	160
1	2	3	4	2	4	2	1	4	4	4	4	4	4	5	5	5	5	5	4	4	4	4	4	4	4	4	4	4	4	4	4	4	4	5	5	5	5	5	4	4	4	4	4	4	4	4	4	4	170
2	3	3	4	2	4	2	1	3	4	4	4	4	4	5	4	4	4	4	4	4	4	4	5	4	4	4	4	4	4	4	4	5	4	4	4	4	4	4	5	4	4	4	4	4	4	4	4	4	160
1	2	1	6	2	2	2	1	3	3	3	4	4	4	3	3	3	4	4	4	4	4	4	4	4	4	4	4	4	3	3	4	3	3	4	4	4	4	4	4	4	4	4	4	4	4	4	4	4	151
2	2	4	2	2	4	2	1	5	5	5	5	5	5	5	5	5	5	5	5	4	5	5	5	5	5	4	5	5	5	5	5	5	5	5	5	5	5	5	5	5	5	5	5	4	5	5	5	5	200
1	3	2	6	2	2	3	1	2	4	4	4	4	4	4	4	4	4	4	4	4	4	4	4	4	4	4	4	4	5	5	5	4	4	4	4	4	4	4	4	4	4	4	4	4	4	4	4	4	163
2	3	1	6	2	1	2	1	2	4	5	4	5	4	4	5	5	4	5	4	4	5	4	4	4	5	4	4	4	4	3	4	5	5	4	4	5	4	4	4	4	4	4	4	5	5	5	4	5	173
2	3	4	2	2	4	2	1	3	4	5	4	4	4	5	5	5	5	5	4	4	4	4	4	4	4	4	4	4	4	4	4	4	4	4	4	4	4	4	4	4	4	4	4	4	4	4	4	4	166
1	3	3	3	2	4	2	2	4	4	5	4	4	4	4	4	5	3	4	5	5	5	5	5	4	4	4	4	3	4	4	4	3	4	4	4	3	4	4	4	4	4	4	4	4	4	4	4	4	163
2	1	4	1	1	1	3	1	3	4	5	5	5	4	5	5	5	3	3	2	4	5	4	4	4	4	4	3	3	4	4	4	4	3	3	3	4	4	5	5	4	4	4	3	3	3	3	5	5	158
1	2	3	5	2	3	4	1	1	4	3	4	4	3	4	4	3	4	4	4	3	4	3	4	4	4	3	3	3	4	4	3	3	4	4	3	3	3	3	3	4	4	3	3	4	3	3	4	4	141
1	3	3	4	2	3	2	1	1	4	4	4	3	5	4	3	5	2	5	4	4	3	3	2	4	3	3	3	4	4	3	4	4	3	2	3	3	3	4	3	4	3	3	3	3	4	5	3	3	139
1	3	3	2	2	3	2	1	1	4	4	4	5	5	5	5	5	5	5	5	4	5	5	5	5	5	5	5	5	5	5	5	5	5	5	5	5	5	5	4	4	4	5	4	5	5	5	5	5	192
2	1	4	1	1	3	3	1	2	4	5	4	3	3	2	4	4	4	4	4	5	5	4	5	3	4	4	3	3	4	3	3	4	4	3	4	5	5	3	4	3	4	4	5	4	4	4	4	5	156
2	2	3	4	1	5	2	1	3	4	4	4	4	4	4	5	4	4	4	4	4	4	4	4	4	5	4	4	4	4	4	4	4	4	4	4	4	4	4	4	4	4	5	4	4	4	4	4	4	160
2	2	3	2	2	3	1	1	3	4	5	5	5	4	4	5	5	5	5	4	5	5	5	5	4	4	4	4	4	5	5	5	5	5	4	5	5	5	5	4	5	5	5	5	5	5	5	5	5	189
1	3	3	4	2	2	2	1	2	5	3	3	4	5	3	4	5	4	5	3	4	4	5	5	4	5	5	5	5	5	5	5	5	5	5	5	5	5	5	5	4	3	4	5	5	3	4	5	5	179
2	3	2	6	2	1	2	1	1	4	4	4	4	5	4	5	4	4	4	4	4	4	4	4	4	4	5	4	4	4	4	4	4	4	4	4	4	4	4	4	5	4	4	4	4	4	4	4	5	162
2	2	3	4	2	3	3	1	5	4	5	5	5	5	5	5	5	5	4	5	5	5	5	5	5	5	5	4	5	4	4	5	5	4	4	4	5	5	5	5	5	5	5	5	5	5	5	5	5	194
2	2	3	4	2	4	2	1	1	4	4	4	4	4	4	4	4	4	4	4	5	4	4	4	4	4	4	4	5	4	4	4	4	4	4	4	4	3	4	4	4	4	4	4	4	4	4	4	4	160
1	2	1	6	1	2	2	1	1	4	4	4	5	4	4	4	4	4	4	4	4	4	5	4	4	4	4	4	4	4	4	4	4	4	4	4	4	5	4	4	4	4	4	4	4	4	4	4	4	160
1	2	3	6	2	6	2	1	3	5	5	5	5	5	5	4	5	5	5	5	5	4	5	5	5	5	5	5	5	5	5	5	5	5	5	5	5	5	5	5	5	5	5	5	5	5	5	5	5	200
2	2	3	4	1	3	2	1	3	5	5	5	5	5	4	5	5	5	5	5	5	5	5	5	5	4	5	5	5	5	5	5	5	5	5	4	5	5	5	5	5	5	4	5	5	5	5	5	5	200
2	3	2	4	2	2	2	1	2	4	4	4	4	4	4	5	4	4	4	4	4	4	5	4	4	4	4	4	4	4	4	4	4	4	4	4	4	4	4	4	4	4	4	5	4	4	4	4	4	160
2	3	3	2	2	3	2	1	4	2	3	2	5	4	5	4	5	5	4	2	4	2	5	5	4	4	5	5	4	3	4	5	4	4	5	4	3	4	4	4	4	5	3	4	5	4	3	5	4	160
1	2	3	5	2	4	3	1	2	4	4	4	4	4	5	5	5	5	5	5	5	5	5	5	5	5	5	5	5	5	5	5	5	5	5	5	5	5	5	5	5	5	5	5	5	5	5	5	5	195
2	3	2	6	2	1	2	1	2	4	4	4	4	4	4	4	4	4	4	5	4	4	4	4	4	4	4	4	4	4	4	4	4	4	4	5	4	4	4	4	4	4	5	4	4	4	4	4	4	160
1	1	3	5	1	1	2	1	3	4	4	4	4	4	4	4	4	4	4	4	4	4	4	4	4	5	4	4	4	4	4	4	3	4	4	4	4	4	4	4	4	4	4	4	4	4	4	4	4	159
2	3	2	6	2	2	1	1	2	4	4	4	4	4	4	4	4	4	4	3	4	3	4	4	4	4	4	4	4	4	4	4	4	4	3	3	3	3	3	3	3	3	3	3	3	3	3	3	3	143
2	2	3	6	1	2	2	1	3	4	4	4	4	4	4	4	4	4	4	4	4	3	4	3	3	4	4	3	3	4	4	3	3	4	4	4	4	3	4	4	3	4	4	3	4	3	4	3	4	148
2	3	3	4	2	3	2	1	3	4	4	4	4	4	5	5	5	5	5	5	5	5	4	5	5	5	5	5	5	4	4	4	4	3	5	5	5	5	5	5	5	4	4	4	5	5	4	5	5	184
1	3	2	4	2	1	1	1	2	4	3	2	4	5	3	4	4	4	4	4	4	3	4	3	4	3	3	4	4	4	3	3	3	4	4	4	4	3	3	4	4	3	3	4	4	4	4	4	4	146
2	3	3	4	4	2	2	1	1	5	5	5	5	5	5	5	5	4	5	5	5	5	5	5	5	5	5	5	5	5	5	5	4	5	5	5	5	5	5	5	5	5	5	5	5	5	5	5	5	200
2	1	3	4	1	3	1	1	2	3	3	3	3	3	3	3	3	3	3	3	3	3	3	3	3	4	4	4	4	3	3	4	3	3	3	3	3	3	3	3	3	3	3	3	3	3	3	3	3	125
2	2	3	2	2	3	2	1	2	3	4	4	3	4	3	4	4	3	3	4	4	4	4	5	4	4	4	4	4	4	4	4	4	5	4	4	3	5	4	3	3	3	4	3	4	3	3	3	4	150
2	1	3	1	1	1	2	1	2	3	4	4	4	4	3	4	4	3	4	4	3	4	4	4	3	3	3	3	3	3	3	3	3	4	4	4	3	4	4	3	3	3	3	3	3	3	3	3	3	136
2	3	2	5	3	2	2	1	3	4	5	5	4	4	5	5	5	1	4	4	4	5	5	5	5	5	5	5	5	4	4	5	5	4	4	4	4	4	4	4	4	4	4	4	4	4	4	4	4	172
1	3	3	2	2	2	2	1	2	4	4	4	4	4	4	5	4	4	4	4	4	4	4	4	4	4	4	4	4	4	4	4	5	4	4	4	4	4	4	4	4	4	4	4	4	5	4	4	4	160
2	2	3	6	2	4	2	2	2	4	4	4	4	4	5	5	5	5	5	5	5	5	5	5	5	5	5	4	5	5	5	5	5	5	5	5	5	5	5	5	5	5	5	5	5	5	5	5	5	195
2	1	3	2	1	2	2	1	3	4	4	4	3	5	5	5	5	5	5	2	2	5	5	5	5	5	5	5	5	5	3	4	5	2	3	4	4	5	4	4	3	4	5	4	5	5	5	5	3	171
2	3	4	2	2	4	1	1	2	4	4	4	4	4	4	4	5	4	4	4	4	4	4	5	4	4	4	4	4	4	4	4	4	4	4	4	4	4	4	4	4	4	4	4	4	4	4	4	4	160
2	1	3	2	1	3	2	1	3	4	4	4	4	4	4	4	4	4	4	4	4	4	4	4	4	4	5	4	4	4	4	4	4	4	4	4	4	4	5	4	4	4	4	4	4	4	4	4	4	160
2	4	1	5	2	2	2	1	4	4	4	4	5	4	4	4	4	4	4	4	4	4	4	4	4	4	4	4	4	4	4	4	4	4	5	4	4	4	4	4	4	4	4	4	5	4	4	4	4	160
2	3	3	4	2	3	2	1	2	3	3	3	3	3	3	4	3	3	3	3	4	3	3	3	3	3	3	4	3	4	3	3	3	3	3	3	3	3	4	3	3	3	3	3	3	4	3	3	3	120
1	3	3	4	2	6	2	1	1	3	4	4	3	4	4	4	4	4	4	5	5	5	5	5	5	5	5	5	5	5	5	5	5	5	5	5	5	5	5	5	5	5	5	5	5	5	5	5	5	188
2	1	3	1	1	2	2	1	1	5	5	5	5	5	5	5	5	5	5	5	4	5	5	5	5	5	5	5	5	5	5	5	5	4	5	5	5	5	5	5	5	5	5	4	5	5	5	5	5	200
1	3	3	6	2	2	2	1	3	4	4	4	4	4	5	4	4	5	5	4	4	4	4	4	4	4	4	4	4	3	4	4	3	4	3	4	3	4	3	4	3	4	3	4	3	4	4	4	3	154
2	2	3	4	2	3	2	1	3	4	5	4	3	5	5	5	5	5	5	3	4	3	5	5	5	5	5	5	5	5	5	5	3	3	5	5	5	3	3	5	5	5	5	5	3	4	4	5	5	179
2	3	3	6	2	2	2	1	4	4	4	4	4	4	4	4	4	4	4	4	4	4	4	4	4	4	4	4	4	5	4	5	4	5	4	3	3	5	5	4	4	4	4	4	4	4	4	4	2	161
1	2	4	4	2	5	2	1	3	4	4	4	4	4	4	4	4	4	5	4	4	4	4	4	4	4	4	4	4	5	4	4	4	4	4	4	4	4	4	4	4	4	4	4	4	4	4	4	4	160
2	1	3	4	1	3	2	1	2	5	5	5	5	5	5	5	5	5	4	5	5	5	5	5	5	5	5	5	4	5	5	5	5	5	5	5	5	5	5	4	5	5	5	5	5	5	5	5	5	200
1	3	4	2	2	4	3	1	4	4	4	4	4	3	4	4	4	4	5	5	4	4	5	5	5	4	5	4	4	4	3	4	4	4	5	4	4	5	5	4	4	4	4	3	4	4	3	3	4	164
2	2	2	6	2	1	2	1	1	4	4	4	4	4	4	4	4	4	4	4	4	4	4	4	4	4	4	4	4	2	2	2	3	3	3	3	3	3	3	4	3	3	3	3	3	4	4	3	3	140
2	3	2	6	2	1	2	1	3	2	4	4	4	4	4	4	4	4	4	4	4	3	4	4	4	4	4	3	3	4	4	4	3	3	4	4	3	4	4	4	5	4	4	2	4	3	4	4	3	149
1	1	2	2	1	4	1	2	3	5	5	5	5	5	4	4	5	4	4	5	4	5	4	5	4	5	4	5	4	5	5	5	5	5	5	4	5	5	5	5	4	5	4	5	5	5	5	5	5	188
2	3	2	6	2	1	2	1	2	3	3	3	3	3	4	3	4	3	4	4	4	4	4	4	4	4	4	4	4	3	4	4	4	4	3	3	4	4	4	4	4	4	4	4	4	4	4	4	4	150
2	2	3	4	2	4	2	1	1	5	5	5	5	5	5	5	5	5	4	5	5	5	5	5	5	5	5	5	5	5	5	5	4	5	5	5	5	5	5	5	5	5	4	5	5	5	5	5	5	200
2	1	3	4	1	6	1	1	5	3	3	3	3	3	3	3	3	3	3	3	3	3	3	5	5	5	5	5	5	3	3	3	3	3	4	3	3	4	4	4	4	4	4	4	4	4	4	4	4	145
2	2	3	2	2	3	2	1	3	3	2	4	3	5	4	5	3	2	4	4	3	4	5	4	4	5	5	4	4	3	4	4	3	5	3	2	4	4	5	4	3	2	3	4	3	4	5	4	4	150
2	2	3	5	2	4	2	1	2	4	4	4	4	4	3	5	5	2	3	4	4	4	4	4	5	5	5	5	5	4	4	5	5	2	4	4	4	3	4	4	5	5	5	5	5	5	5	5	5	171
2	2	4	4	1	1	2	2	2	4	4	4	4	4	4	4	5	4	4	4	4	4	4	4	4	5	4	4	4	4	4	5	4	4	4	4	4	4	4	4	4	4	4	5	4	4	4	4	4	160
1	3	3	6	2	4	3	1	1	3	3	4	4	5	4	4	4	3	4	4	3	4	4	5	4	4	4	4	4	4	4	4	4	4	4	4	4	5	5	4	4	4	3	4	4	4	3	3	4	157
1	4	2	4	2	3	2	1	3	4	4	4	4	4	4	4	4	4	4	4	4	4	4	4	4	4	4	4	4	5	5	5	5	5	5	5	5	5	5	5	5	5	5	5	5	5	5	5	5	180
1	1	3	4	1	3	3	1	2	4	3	4	4	3	4	3	3	4	4	1	5	5	4	5	4	3	3	3	3	3	3	5	3	4	5	4	4	4	4	4	4	4	4	4	5	4	4	4	4	152
2	3	2	4	2	1	3	1	1	3	3	5	4	4	4	5	5	5	5	5	5	5	5	5	5	5	5	5	5	4	4	4	4	4	5	5	5	5	5	5	5	3	4	3	4	4	4	4	4	178
1	1	3	1	1	1	2	1	2	4	4	4	4	4	4	4	4	4	4	4	4	4	4	4	4	4	4	4	4	4	3	4	4	4	4	4	4	4	4	4	4	4	4	4	4	4	4	4	4	159
2	3	1	4	2	1	2	1	1	3	3	3	3	3	3	3	3	3	3	3	3	3	3	3	3	3	3	3	3	3	3	3	3	3	3	3	3	3	3	3	3	3	3	3	3	3	3	3	3	120
1	4	3	2	2	4	2	1	3	3	4	4	3	4	3	4	3	4	3	4	4	4	4	4	3	4	4	4	5	4	4	4	4	4	3	4	4	4	3	4	3	4	4	4	4	4	4	4	4	152
1	3	3	2	2	2	2	1	1	4	4	4	4	4	4	5	4	4	4	4	4	4	4	5	4	4	4	4	4	4	4	4	4	4	4	4	4	4	4	4	4	4	5	4	4	4	4	4	4	160
2	2	4	2	2	4	2	2	3	3	3	3	3	3	2	2	3	3	2	2	2	3	3	3	3	3	3	2	2	2	2	3	3	3	3	3	3	3	3	3	3	3	3	3	2	3	4	4	4	113
2	1	4	1	1	1	2	1	3	4	4	4	4	4	5	5	5	5	5	5	5	5	5	5	5	5	5	5	5	4	4	4	4	4	4	4	4	4	4	5	5	5	5	5	5	5	5	5	5	185
2	1	3	6	1	1	2	1	2	4	4	4	4	4	4	4	4	5	4	4	4	4	4	4	4	4	4	4	4	4	5	4	4	4	4	4	4	4	4	4	4	4	4	5	4	4	4	4	4	160
2	3	3	2	2	3	2	1	2	3	4	4	4	4	4	4	4	3	4	4	4	4	4	4	3	4	4	4	3	4	4	4	3	4	4	3	4	4	4	4	4	4	4	3	4	4	4	4	4	153
1	2	4	2	1	4	3	1	1	3	4	4	4	4	4	4	4	3	3	4	4	4	4	4	4	4	4	4	4	4	4	4	4	4	4	4	4	4	4	4	4	4	4	4	4	4	4	4	4	157
1	1	1	4	3	4	3	2	4	4	4	4	4	4	4	5	4	4	4	4	4	4	4	4	4	4	5	4	4	4	4	5	4	4	4	4	4	4	4	3	4	4	4	4	4	4	4	4	4	160
2	1	4	1	1	1	2	1	3	5	5	5	4	5	4	5	5	4	4	5	4	4	4	4	4	4	4	4	4	4	4	5	5	5	4	4	4	4	4	4	4	5	5	4	4	4	5	5	5	175
2	4	1	4	2	1	2	1	1	3	3	3	3	3	4	3	3	3	4	4	4	3	3	3	3	3	3	3	4	3	3	4	3	3	3	4	3	3	3	3	3	4	3	3	3	3	3	3	3	120
2	4	1	4	2	2	2	1	3	3	4	4	4	5	3	3	3	4	3	4	3	3	3	4	3	3	3	3	3	3	3	3	3	4	4	2	3	3	3	3	3	3	4	3	3	3	3	3	3	130
2	2	3	2	2	3	2	1	2	4	4	4	4	5	4	4	4	4	4	4	4	4	4	5	4	4	4	4	4	4	4	4	4	4	4	4	4	5	4	4	4	4	4	4	4	4	4	4	4	160
2	2	3	2	1	2	2	1	3	5	5	5	5	5	5	5	5	5	5	5	5	5	4	5	5	5	5	5	5	5	5	5	5	5	4	5	5	5	5	5	5	5	5	5	5	5	5	5	5	200
1	2	1	5	2	5	2	1	3	5	5	5	5	5	5	5	5	5	5	4	5	5	5	5	5	5	5	4	5	5	5	5	5	5	5	5	5	5	5	5	5	5	5	5	4	5	5	5	5	200
2	1	3	4	1	2	2	1	5	4	4	4	4	4	4	4	4	4	4	4	4	5	4	5	5	5	5	5	5	4	4	5	4	3	4	5	4	4	4	5	4	5	5	5	5	5	5	5	5	177
1	2	3	2	1	1	1	1	1	3	5	5	5	5	5	5	5	5	5	5	4	5	5	5	5	5	5	5	5	5	5	4	5	5	5	5	5	5	5	5	5	4	5	5	5	5	5	5	5	198
2	3	4	2	2	5	3	1	2	4	5	5	5	5	5	5	5	4	5	5	5	5	5	5	5	5	5	5	5	5	5	5	4	4	5	5	5	5	4	5	4	4	5	5	5	5	5	5	5	193
1	4	2	4	2	3	2	1	3	5	5	5	5	5	5	5	5	5	5	5	5	5	5	5	5	4	5	5	5	5	5	5	5	5	5	5	5	5	5	5	5	5	4	5	5	5	5	5	5	200
1	3	4	2	2	5	1	1	3	5	5	5	5	5	5	5	4	5	5	5	5	5	5	5	5	5	5	5	5	5	5	4	5	5	5	5	5	5	5	5	5	5	5	5	5	5	5	5	5	200
2	3	3	2	2	2	2	1	1	4	4	4	4	4	4	5	4	4	4	5	4	4	4	4	4	4	4	4	4	4	4	4	4	4	4	4	4	4	4	4	4	4	4	4	4	4	4	4	4	162
2	1	3	1	1	1	2	1	3	4	4	4	4	4	4	5	4	4	4	4	4	4	4	4	4	5	4	4	4	4	4	4	4	4	4	4	4	4	4	4	4	4	4	4	4	5	4	4	4	160
1	2	3	5	2	4	2	1	5	5	5	5	5	5	5	5	5	5	5	4	5	5	5	5	5	5	5	5	5	5	5	5	5	4	5	5	5	5	5	5	4	5	5	5	5	5	5	5	5	200
1	2	1	2	2	2	1	1	2	5	5	5	5	5	5	5	5	5	4	5	5	5	5	5	5	5	5	4	5	5	5	5	5	5	5	5	5	5	5	5	5	5	5	5	5	5	5	5	5	200
1	3	3	2	2	4	2	1	3	4	4	4	4	4	4	4	4	4	4	4	4	4	4	4	4	4	4	4	4	3	4	3	3	4	3	4	4	4	4	4	4	4	4	4	4	4	4	4	4	156
1	3	3	5	2	4	2	1	3	4	4	4	4	3	5	5	4	3	5	3	4	3	5	5	5	5	5	3	3	4	3	4	4	5	4	4	4	5	4	4	4	4	4	4	4	4	4	3	4	162
1	2	3	4	1	4	2	1	2	4	3	3	3	3	4	3	3	3	3	3	3	4	3	3	3	3	3	3	4	3	3	3	3	3	4	3	4	3	3	3	3	3	3	3	3	3	3	3	3	121
2	1	3	1	1	1	1	1	2	5	5	5	5	5	3	5	5	3	5	5	5	5	5	5	5	5	5	5	5	5	5	5	5	5	5	5	5	5	5	5	5	5	5	5	5	5	5	5	5	196
2	1	3	4	1	2	2	1	4	5	5	5	5	5	4	5	5	5	5	5	5	5	5	5	5	4	5	5	5	5	5	5	5	5	5	5	5	5	5	5	4	5	5	5	5	5	5	5	5	200
2	1	3	1	1	1	2	1	3	3	3	3	3	3	3	3	4	4	4	4	3	3	4	4	3	4	4	4	4	4	4	4	4	4	4	4	4	4	4	4	4	4	4	4	4	4	4	4	4	150
2	1	3	1	1	1	2	1	3	4	4	4	5	5	3	4	4	2	3	3	4	5	5	5	4	4	4	4	5	4	4	4	5	5	4	4	4	5	4	5	5	4	5	4	4	4	4	3	5	167
1	1	4	1	1	2	2	1	2	4	4	4	4	4	4	4	4	4	4	4	5	5	5	5	5	5	5	5	5	5	5	5	5	5	5	5	5	5	5	5	5	5	5	5	5	5	5	5	5	189
2	2	4	2	2	3	2	1	4	3	4	4	4	4	4	4	4	4	4	5	5	5	5	5	5	5	5	5	5	4	4	5	5	3	4	4	3	5	3	5	5	4	4	4	5	5	4	5	4	174
1	3	4	2	2	4	4	1	5	4	5	5	5	5	5	5	5	5	5	5	5	5	5	5	5	5	5	5	5	3	4	5	4	3	4	5	4	4	3	5	4	5	3	5	5	4	4	5	5	183
2	1	3	4	1	2	2	1	3	4	4	4	5	5	3	3	4	5	4	5	4	5	5	5	4	4	4	4	4	5	5	4	4	5	4	4	4	4	3	4	4	4	4	4	5	4	4	3	3	166
2	3	3	2	2	2	2	1	4	5	5	5	5	5	5	5	5	5	5	5	5	5	5	5	5	5	5	5	5	5	5	5	5	5	5	5	5	5	5	5	5	5	5	5	5	5	5	5	5	200
2	3	2	4	2	1	2	1	1	3	3	3	3	4	4	4	4	2	4	4	3	4	4	5	4	4	4	4	4	4	4	4	4	4	4	4	4	4	4	4	4	4	4	4	4	4	4	4	4	154
2	2	3	4	2	3	2	1	2	4	4	5	5	4	4	4	4	5	5	5	5	5	5	5	5	4	4	4	5	5	4	4	4	4	4	5	5	4	4	4	4	3	4	4	4	4	4	5	5	175
2	2	3	4	1	4	3	1	1	3	4	5	5	5	5	5	5	5	3	5	2	4	5	5	4	4	5	5	5	5	5	4	4	5	5	3	4	4	4	3	3	4	5	5	3	4	4	4	5	172
1	3	4	2	2	4	4	1	3	5	4	4	5	5	5	5	5	5	5	5	5	5	5	5	5	5	5	5	5	5	3	4	3	2	5	5	5	3	3	5	5	5	5	5	5	3	4	5	5	183
2	1	3	4	1	4	2	1	1	3	3	3	3	3	4	4	4	4	4	4	4	4	4	4	4	4	4	4	4	4	4	4	4	4	4	4	4	4	4	4	4	4	4	4	4	4	4	4	4	155
2	3	3	6	2	3	1	1	2	4	5	5	5	5	5	5	4	5	5	5	5	5	5	5	5	5	5	5	4	5	5	5	5	5	5	5	5	5	5	5	5	5	4	5	5	5	5	5	5	199
2	3	3	4	2	1	2	1	2	4	4	4	4	4	4	4	4	4	4	4	5	4	4	4	4	4	4	5	4	4	4	4	4	4	4	4	4	4	4	4	5	4	4	4	4	4	4	4	4	160
2	1	3	6	1	2	2	1	3	5	5	5	5	5	5	5	5	5	5	5	5	5	5	5	5	4	5	5	5	5	5	5	5	5	5	5	5	5	5	5	5	5	5	5	5	5	5	5	5	200
2	1	3	6	1	1	2	1	4	4	5	5	5	5	4	5	5	5	5	5	5	5	5	5	5	5	5	5	5	5	5	5	5	4	5	5	5	5	5	5	5	5	5	4	5	5	5	5	5	199
1	4	2	4	2	1	2	1	2	4	4	5	4	4	4	5	5	4	5	5	3	4	5	4	4	5	4	4	4	4	4	5	4	4	4	5	4	3	3	4	4	4	3	4	4	5	4	4	4	166
1	3	4	2	2	4	2	1	4	5	5	3	5	5	5	5	5	5	5	5	5	5	5	5	5	5	5	5	5	5	5	5	5	5	5	5	5	5	5	5	5	5	5	5	5	5	5	5	5	198
1	2	4	2	2	3	2	1	3	3	5	4	3	4	4	4	4	4	1	4	3	4	4	5	4	4	4	1	2	4	3	4	4	4	4	4	4	5	1	4	4	4	5	4	3	3	3	3	4	145
2	2	4	2	1	4	2	1	2	5	5	3	5	5	5	5	5	5	4	5	5	5	5	5	5	5	5	3	3	5	5	5	5	5	5	3	5	5	4	4	4	5	5	5	5	5	5	5	5	188
2	3	2	4	2	1	2	1	2	4	4	4	4	4	5	4	4	4	4	4	4	4	4	5	4	4	4	4	4	4	4	4	4	4	4	4	4	4	4	4	4	4	4	4	5	4	4	4	4	160
2	1	3	2	1	3	2	1	4	4	5	5	5	5	5	5	5	5	5	4	3	3	5	5	5	3	5	5	5	4	4	4	4	3	4	4	4	5	5	5	3	4	4	4	4	4	4	4	5	174
1	2	3	3	2	2	2	1	3	4	4	4	4	4	5	5	5	1	4	4	4	4	5	4	4	5	5	5	4	4	4	4	4	4	4	4	4	4	4	4	4	4	4	4	4	4	4	4	4	164
2	2	3	4	1	3	1	1	1	4	4	4	4	4	4	4	4	4	4	4	4	4	4	4	5	4	4	4	4	4	4	4	4	4	4	4	4	4	4	4	5	4	4	4	4	4	4	4	4	160
1	1	3	4	1	3	2	1	1	3	5	4	3	5	5	4	4	4	3	4	3	3	4	4	4	3	3	4	4	4	4	5	3	3	4	4	5	4	4	5	4	4	3	3	4	4	4	3	3	153
2	2	3	6	2	3	1	1	1	3	3	3	3	3	3	3	4	3	3	3	3	4	3	3	3	3	3	3	3	3	3	3	3	4	3	3	3	4	3	3	3	3	4	4	3	3	3	3	3	120
2	3	4	2	2	6	2	1	4	5	4	5	5	4	5	5	5	4	4	5	5	5	4	4	5	5	5	5	5	5	5	5	5	5	4	4	4	4	4	5	5	5	4	4	4	4	4	4	5	183
1	2	4	6	2	6	4	1	1	5	5	5	5	5	4	5	5	5	5	5	5	5	4	5	5	5	5	5	5	5	5	5	5	4	5	5	5	5	5	5	5	5	5	4	5	5	5	5	5	200
2	3	2	4	2	1	2	1	2	5	3	4	5	5	4	5	5	3	4	2	5	4	4	5	4	5	4	5	4	5	4	5	4	5	5	4	5	3	5	5	4	5	4	5	5	4	5	4	5	176
1	2	3	4	2	4	2	1	1	4	4	4	4	4	3	3	4	3	4	4	4	5	3	4	3	3	3	3	3	3	3	4	3	3	3	4	3	4	4	3	3	3	4	3	4	4	3	4	2	139
2	1	3	1	1	1	2	1	2	4	4	4	4	5	3	4	3	3	4	4	5	5	4	5	4	5	4	4	5	4	4	5	5	4	5	4	4	4	5	5	4	5	4	4	4	4	5	3	3	168
2	2	3	6	1	2	2	1	3	4	5	4	5	5	4	4	4	4	3	4	4	4	4	4	4	4	4	4	4	4	4	4	5	4	5	5	5	5	5	5	5	5	5	5	5	5	5	5	5	178
2	1	3	1	1	1	2	1	5	5	5	5	4	5	5	5	5	3	4	5	5	5	5	5	5	5	5	5	5	4	4	5	5	4	5	5	5	5	5	5	5	5	5	5	5	5	5	5	5	193
1	3	3	4	2	5	2	1	4	3	3	3	3	3	3	3	3	3	3	3	3	3	4	3	3	3	3	3	4	3	3	3	3	3	3	4	3	3	3	3	3	4	3	3	3	3	3	3	3	120
1	4	1	4	2	1	2	1	2	4	5	4	5	5	5	5	5	4	5	5	4	4	5	4	4	5	4	4	4	5	4	5	4	4	5	5	5	4	5	4	4	4	4	4	4	4	4	4	5	177
2	2	4	4	2	2	2	1	2	3	3	3	3	4	3	3	3	4	3	3	4	3	3	3	3	3	3	3	3	3	4	3	3	3	3	3	3	3	4	3	3	3	3	4	3	3	3	3	3	120
2	1	3	1	1	1	2	1	2	5	5	5	5	5	5	5	5	5	5	5	5	5	5	5	5	5	5	5	5	5	4	5	5	5	4	5	4	4	5	5	5	5	4	4	4	4	5	5	5	192
2	3	2	6	1	1	2	1	1	3	4	4	4	4	4	5	4	4	4	4	4	4	4	4	5	4	4	4	4	4	4	4	4	4	5	4	4	4	4	4	4	4	5	4	4	4	4	4	4	159
1	3	1	4	2	2	3	1	2	3	4	4	4	4	4	4	4	4	4	4	4	4	4	4	4	4	4	4	4	4	4	4	4	4	4	4	4	4	4	4	4	4	4	4	4	4	4	4	4	159
2	1	3	2	1	2	1	1	5	5	5	5	5	5	5	5	5	5	5	5	5	4	5	5	5	5	5	5	5	5	4	5	5	5	5	5	5	5	5	5	5	5	5	5	5	5	5	5	5	200
1	3	4	2	2	4	4	2	5	5	5	5	5	5	5	5	4	5	5	4	5	5	5	5	5	5	5	5	5	5	5	5	5	5	4	5	5	5	5	5	5	5	5	5	5	5	5	5	5	200
1	3	3	4	2	3	2	1	2	4	4	4	4	5	4	5	5	4	4	3	4	4	5	4	5	4	4	4	4	4	4	4	2	4	4	4	4	4	4	4	4	4	4	4	4	4	4	4	4	162
2	2	3	2	1	2	2	1	1	3	3	5	3	5	3	3	3	3	3	3	3	3	3	3	3	3	3	3	3	3	3	3	3	3	3	3	3	3	3	3	3	3	3	3	3	3	3	3	3	124
1	2	4	2	2	4	4	1	2	5	5	5	5	5	4	5	5	5	5	5	5	5	5	5	5	5	5	5	5	5	5	4	5	5	5	1	5	5	1	5	5	5	5	5	5	5	5	5	5	192
1	2	4	2	2	3	2	1	3	4	4	3	4	4	4	4	4	4	4	4	5	4	3	5	3	4	4	4	3	5	4	4	4	5	4	4	4	5	4	4	4	4	5	4	4	4	4	4	4	162
2	3	2	6	2	2	2	1	2	5	5	5	5	5	5	5	5	4	5	5	5	5	5	5	5	5	5	5	4	5	5	5	5	5	5	5	5	5	5	5	5	5	5	5	5	5	5	5	5	200
1	2	3	2	1	3	1	1	1	5	5	5	5	5	5	5	5	3	4	5	5	5	5	5	5	5	5	5	5	5	5	5	5	5	2	5	5	5	5	5	5	5	5	5	5	2	5	5	5	191
1	3	1	4	2	2	3	1	2	4	4	4	4	4	4	4	4	4	4	4	4	4	4	4	4	4	5	4	4	4	4	4	4	4	4	4	5	4	4	4	4	4	4	5	4	4	4	4	4	160
2	2	3	4	2	6	2	1	3	4	5	5	5	5	5	5	5	5	5	5	5	5	5	5	5	5	5	5	5	5	5	5	5	5	5	5	5	5	5	5	5	5	5	5	5	5	5	5	5	199
2	3	3	6	2	2	2	1	3	3	3	3	3	3	3	3	4	3	3	3	4	3	3	3	3	3	4	3	3	3	3	3	3	3	3	3	4	3	3	3	3	3	3	4	3	3	3	3	3	120
1	1	3	1	1	1	1	1	2	5	5	5	5	5	5	5	5	5	5	5	5	5	5	5	5	5	5	5	5	5	5	5	5	5	5	5	4	4	5	5	5	5	5	4	5	5	5	5	5	197
1	3	4	2	2	3	2	2	4	3	4	4	4	4	4	4	4	4	4	4	4	4	4	4	4	4	4	4	4	4	4	4	4	4	4	4	4	4	4	4	4	4	4	4	4	4	4	4	4	159
2	1	3	1	1	1	2	1	2	3	5	5	5	5	5	5	5	5	4	5	5	5	5	5	5	5	5	5	5	5	5	5	5	5	4	5	5	5	5	5	5	5	5	4	5	5	5	5	5	198
1	3	1	6	2	1	1	1	1	4	3	4	4	4	4	4	4	2	4	4	4	4	4	4	5	4	5	4	5	4	5	4	4	5	4	5	4	4	5	4	4	3	4	4	4	4	4	4	4	163
2	2	3	6	1	2	2	1	4	4	4	4	4	4	4	4	4	4	4	5	5	5	5	5	5	5	5	5	5	4	4	4	4	4	4	4	4	4	4	4	4	4	4	4	4	4	4	4	4	170
1	1	3	4	1	3	2	1	2	4	4	4	4	4	4	4	4	4	4	4	4	4	4	4	4	4	4	4	4	5	5	5	5	5	5	5	5	5	5	5	5	5	5	5	4	4	4	4	4	175
2	1	3	4	2	2	2	1	3	4	4	3	4	4	4	4	4	3	4	4	4	4	4	5	4	5	5	4	5	4	4	5	4	3	4	4	4	4	4	4	4	4	4	4	4	4	4	4	4	162
2	1	3	3	1	2	2	1	4	3	3	3	3	3	5	5	5	3	5	5	5	5	5	5	4	5	4	4	3	5	5	5	3	3	4	5	5	3	4	5	4	4	5	3	4	5	5	5	5	170
2	1	3	6	1	1	2	1	2	4	5	5	5	5	4	4	4	5	5	5	5	5	5	5	5	5	5	5	5	5	5	5	5	5	5	4	5	5	4	4	4	4	4	5	5	4	4	4	5	187
1	2	1	6	1	2	2	1	1	3	4	4	4	4	5	4	4	4	4	4	4	5	4	4	4	4	4	4	4	4	4	4	4	4	4	4	4	4	4	4	4	5	4	4	4	4	4	4	4	159
2	3	3	5	2	3	2	1	1	5	3	4	3	4	4	5	5	1	5	5	4	3	4	5	5	4	4	4	4	4	4	5	4	4	5	4	4	4	4	4	3	3	4	3	4	4	3	4	4	159
2	1	3	6	1	2	2	2	2	4	4	4	4	4	4	4	4	4	4	5	4	4	4	4	4	4	4	4	5	4	4	4	4	4	4	4	4	4	4	4	4	4	4	4	4	4	4	4	4	160
2	2	3	4	1	4	3	1	2	5	5	5	5	5	5	5	5	5	5	5	5	5	5	5	5	5	5	5	5	5	5	5	5	5	5	5	4	5	5	5	5	5	4	5	5	5	5	5	5	200
1	3	2	4	2	3	1	1	3	4	4	4	5	4	4	4	4	2	3	5	5	3	5	3	4	5	5	5	4	3	3	3	4	4	5	5	5	5	4	4	4	4	5	5	4	3	5	5	5	167
2	2	3	2	2	2	2	1	1	4	4	4	4	3	4	4	4	4	4	5	5	5	5	5	4	4	4	3	3	3	3	3	3	3	4	4	4	4	4	3	3	3	3	3	3	4	3	4	5	151
2	3	2	4	4	1	2	1	1	4	4	4	4	4	4	5	4	4	4	4	4	4	4	5	4	4	4	4	4	4	4	4	4	4	4	4	4	4	4	4	4	4	4	5	4	4	4	4	4	160
2	3	4	2	3	4	1	1	1	4	5	5	5	5	5	5	5	5	5	5	4	5	5	5	5	5	5	5	5	5	4	5	5	5	5	5	5	5	5	5	5	4	5	5	5	5	5	5	5	199
1	2	3	4	2	2	2	1	2	3	4	4	4	3	3	4	4	3	4	4	4	4	4	4	4	4	4	4	3	4	3	3	3	3	4	4	3	5	4	4	4	4	5	4	4	3	4	3	4	150
2	1	3	1	2	1	2	1	3	3	5	3	2	3	3	3	3	3	3	5	3	5	3	4	3	3	3	4	4	4	3	3	3	4	4	4	3	4	3	3	3	3	3	3	4	3	3	3	3	134
2	1	3	4	1	2	2	1	2	5	5	5	5	5	5	5	5	5	4	5	5	5	5	5	5	5	5	5	5	5	4	5	5	5	5	5	5	5	5	5	5	4	5	5	5	5	5	5	5	200
1	1	3	4	1	3	2	1	3	5	5	5	5	5	5	5	5	5	5	5	4	5	5	5	5	5	5	5	5	5	5	4	5	5	5	4	5	5	5	5	5	5	5	5	5	5	5	5	5	200
1	2	3	6	1	2	1	1	1	3	4	4	4	4	4	4	4	4	4	4	4	4	4	4	4	5	4	4	4	3	3	4	4	4	4	4	4	4	4	4	4	4	4	4	4	4	4	4	4	158
2	1	3	1	1	1	2	1	2	4	5	5	5	5	5	5	5	5	5	5	5	3	5	5	5	5	5	5	5	5	5	5	5	5	5	5	5	5	5	5	5	5	5	5	5	5	5	5	5	197
1	2	3	6	1	4	2	1	2	5	4	5	5	5	5	5	5	1	5	5	5	5	3	5	5	5	5	5	5	5	5	5	3	5	5	5	5	5	5	5	5	5	5	5	5	5	5	5	5	191
2	2	3	5	1	2	2	1	1	4	4	4	4	4	4	4	4	5	4	4	4	4	5	4	4	4	4	4	4	4	4	4	4	4	4	4	4	4	4	4	4	4	4	4	4	4	4	4	4	160
2	1	3	1	1	1	1	2	3	5	5	5	5	5	5	5	5	5	5	5	5	5	5	5	5	5	5	5	4	5	5	5	5	5	5	4	5	5	5	5	5	5	5	5	5	5	5	5	5	200
2	3	3	4	2	5	1	1	1	4	4	4	4	4	4	4	5	4	4	4	4	4	4	4	4	4	4	4	4	4	4	4	4	4	4	4	4	4	4	4	4	5	4	4	4	4	4	4	4	160
2	3	3	5	2	6	2	1	2	4	4	4	4	4	5	4	4	5	4	5	4	4	5	5	4	4	4	4	4	4	4	4	4	4	4	4	4	4	4	4	4	4	4	4	4	4	4	4	4	165
2	1	3	4	1	3	2	1	2	3	4	4	4	4	4	4	4	4	4	4	3	4	5	5	4	4	4	3	3	4	3	4	4	4	4	4	4	4	4	4	4	4	4	4	4	4	4	4	5	158
2	1	3	1	1	1	1	1	3	4	4	4	4	4	4	4	4	4	4	4	4	5	5	5	5	5	4	4	4	3	3	4	4	4	4	3	4	4	4	4	4	4	3	4	4	4	4	4	4	161
2	3	3	5	1	1	2	1	3	3	4	5	4	4	4	5	5	4	4	4	4	4	4	5	4	4	5	5	5	4	4	4	4	3	4	4	4	5	4	4	4	4	4	4	4	4	4	4	4	166
1	1	3	4	1	3	1	1	4	5	5	5	5	5	4	4	5	3	5	5	5	5	5	5	5	5	5	5	5	5	5	5	4	3	4	4	4	3	4	4	4	4	3	4	4	4	4	4	3	175
2	1	3	4	1	3	2	1	2	4	4	4	4	4	4	4	4	4	4	4	4	4	4	5	4	4	4	4	4	4	3	4	4	5	4	4	4	5	5	4	4	4	4	4	4	4	4	4	4	163
2	1	3	1	1	1	1	1	2	5	5	5	5	5	5	5	5	5	5	5	5	5	4	5	5	5	5	5	5	5	5	5	4	5	4	5	5	5	4	5	5	5	5	5	5	5	5	5	5	196
2	1	3	1	1	1	2	1	2	4	4	4	4	4	5	4	4	4	4	4	4	4	4	4	4	4	4	4	4	4	4	4	5	4	4	4	4	4	4	4	4	4	4	4	4	4	4	4	4	160
1	1	3	1	1	1	2	1	3	4	4	4	4	4	4	4	4	4	4	5	4	4	4	4	4	4	5	4	4	4	4	4	4	4	4	4	4	4	4	4	4	4	4	4	4	4	4	4	4	160
1	1	3	4	1	5	1	1	3	5	5	5	5	5	5	5	4	5	5	5	5	5	4	5	5	5	5	5	5	5	5	5	5	5	5	5	5	5	5	5	4	5	5	5	5	5	5	5	5	200
2	1	3	1	1	1	2	1	5	5	5	5	5	5	5	5	5	5	5	4	5	5	5	5	5	5	5	5	4	5	5	5	5	5	5	5	5	5	5	5	5	5	5	5	5	5	5	5	5	200
2	2	3	4	2	2	2	1	1	5	5	5	5	5	5	5	5	5	5	5	5	4	5	5	5	5	5	5	5	5	5	5	5	5	5	5	5	5	4	5	5	5	5	5	5	5	5	5	5	200
1	1	3	1	1	1	2	1	1	4	4	4	4	4	4	4	4	4	4	5	4	4	4	4	4	4	4	5	4	4	4	4	4	4	4	4	4	3	4	4	4	4	4	5	4	4	4	4	4	159
2	1	3	1	1	1	2	1	2	4	5	4	4	4	4	5	5	5	4	5	4	4	4	5	4	4	4	4	4	4	4	4	4	4	4	4	4	4	4	4	4	4	4	4	5	3	3	4	4	165
1	3	3	4	2	3	2	1	3	4	5	4	4	5	4	5	4	4	4	4	3	4	4	4	4	4	4	3	4	3	4	4	4	4	4	4	5	4	4	4	4	4	4	4	4	3	4	4	4	160
1	2	3	2	2	2	2	1	2	4	4	4	4	4	4	4	4	4	4	4	4	5	4	4	4	4	4	4	4	5	4	4	4	4	4	4	4	4	4	4	4	4	4	4	4	4	4	4	4	160
2	2	3	2	1	3	2	1	2	4	4	3	4	4	5	4	5	4	3	5	5	5	5	5	5	5	5	4	4	5	5	4	3	3	4	5	5	3	5	3	3	3	4	4	5	4	2	4	3	165
1	3	3	4	2	4	2	1	2	4	4	4	3	4	4	4	4	4	5	4	4	5	3	5	5	5	5	5	5	5	4	3	3	4	4	5	5	4	5	3	4	3	5	3	4	5	5	5	5	170
1	1	3	1	1	6	4	2	5	5	5	5	5	5	5	5	5	5	4	5	5	5	5	5	5	5	5	5	5	5	4	5	5	5	5	5	5	5	5	5	5	5	5	5	5	5	5	5	5	200
2	1	3	1	1	1	1	1	1	1	2	3	3	3	2	2	2	3	3	3	3	3	5	5	5	5	5	5	5	3	3	4	3	5	5	4	4	4	4	4	4	4	3	3	4	4	4	4	4	145
1	1	3	2	1	2	2	1	2	4	4	4	4	4	4	4	5	4	4	4	4	4	4	4	5	4	4	4	4	4	4	4	4	4	4	4	4	4	4	4	4	4	4	4	4	4	4	4	4	160
2	2	3	2	1	2	2	1	3	5	5	5	5	4	5	5	5	5	5	5	5	5	5	5	4	5	5	5	5	5	5	5	5	5	5	5	4	5	5	5	5	5	5	5	4	5	5	5	5	200
2	2	4	2	1	3	2	1	3	4	4	4	5	5	4	5	4	5	4	4	5	3	4	4	5	5	4	4	4	4	4	5	5	4	5	5	5	5	5	5	4	4	4	4	4	4	4	5	5	176
1	1	3	1	1	1	1	1	4	4	4	3	5	5	4	5	5	3	4	5	5	5	5	5	4	3	3	4	4	3	3	4	4	4	4	4	4	5	3	3	3	3	3	5	3	5	4	4	5	161
1	1	3	1	1	1	1	1	3	4	4	4	4	4	4	4	4	4	4	4	4	4	4	4	4	4	4	4	5	4	4	4	4	4	4	4	4	4	4	4	5	4	5	4	4	5	4	5	4	165
2	4	1	6	2	2	2	1	5	5	5	5	5	5	5	5	4	4	4	4	5	4	5	5	5	5	4	4	4	4	4	4	4	4	4	4	4	4	4	4	4	4	4	4	4	4	4	4	4	172
2	3	3	4	2	2	2	1	1	4	4	4	5	4	4	4	4	4	5	4	4	4	4	5	4	4	4	4	4	4	4	4	4	4	4	4	4	4	4	4	4	4	4	4	4	4	4	4	4	160
1	2	1	4	2	4	2	1	2	5	5	5	5	5	5	5	5	5	4	5	5	5	5	5	5	4	5	5	5	5	5	4	5	4	5	5	5	5	5	5	5	5	4	5	5	5	5	5	5	200
1	1	3	1	1	1	2	1	3	5	5	5	5	5	5	5	5	5	5	5	5	5	5	5	5	5	5	5	5	5	5	5	5	5	5	5	4	5	5	5	5	5	5	5	5	5	5	5	5	200
2	3	3	2	2	3	2	1	1	4	4	4	4	5	4	4	4	4	4	4	4	4	4	4	4	5	4	4	4	4	4	4	4	4	4	5	4	4	4	4	4	5	4	4	4	4	4	4	4	160
2	3	2	6	2	1	2	1	1	5	5	5	5	5	5	5	5	5	5	5	4	5	5	5	5	5	5	4	5	5	5	5	5	5	5	5	5	5	5	5	5	5	5	5	5	5	5	5	5	200
1	1	2	2	1	3	1	1	1	5	5	5	5	5	5	5	5	5	5	5	5	5	5	5	5	5	5	5	5	5	5	5	5	5	5	5	4	5	5	5	5	5	5	4	5	5	5	5	5	200
2	3	2	6	2	1	2	1	3	5	5	5	5	5	4	5	5	5	5	5	5	5	5	5	5	5	5	5	5	5	5	5	5	5	5	5	5	5	5	5	5	5	5	5	5	5	5	5	5	200
2	1	3	1	1	1	1	1	2	4	4	4	4	4	4	4	4	4	4	4	4	5	4	4	4	4	5	4	4	4	4	4	4	4	4	5	4	4	4	4	4	4	4	4	4	4	4	4	4	161
2	1	3	1	1	1	2	1	2	4	4	5	4	4	4	4	4	4	4	4	4	4	4	4	3	4	4	4	4	4	4	4	4	4	4	1	4	4	4	4	3	3	4	4	3	3	3	4	3	151
1	1	3	4	1	4	2	1	3	4	4	4	4	4	4	4	4	3	4	4	4	4	4	4	3	4	3	3	3	4	4	4	4	4	4	4	4	4	4	4	4	4	4	4	4	4	4	4	4	155
2	3	2	5	2	3	2	1	2	5	5	5	5	5	5	5	5	4	5	5	5	5	5	5	4	5	5	5	5	5	5	5	5	5	5	5	5	5	5	5	5	5	5	5	5	5	5	5	5	200
1	1	3	4	1	3	2	1	3	5	5	5	5	5	5	5	5	5	5	5	5	5	5	5	5	5	5	5	4	5	5	4	5	5	4	5	5	5	5	5	5	5	5	5	5	5	5	5	5	200
2	3	3	2	2	3	2	1	1	4	4	5	3	5	4	5	5	5	5	5	5	5	5	5	4	4	4	4	5	4	3	5	4	4	5	5	4	4	4	4	4	4	4	4	4	4	5	4	4	174
2	1	3	1	1	1	1	1	2	4	5	5	5	5	4	4	4	4	4	4	4	4	4	4	4	4	4	4	4	4	4	4	4	4	4	4	4	4	4	4	4	4	4	4	4	4	4	4	4	164
1	1	3	2	1	1	2	1	1	5	5	5	5	5	5	5	5	5	4	5	5	5	5	5	5	4	5	5	5	5	5	4	5	5	5	5	5	5	5	5	4	5	5	5	5	5	5	5	5	200
2	3	2	4	2	2	3	1	1	4	5	4	5	4	4	4	4	5	5	4	4	4	4	5	5	5	5	5	4	4	5	4	3	3	3	3	5	4	5	4	5	4	4	5	4	3	3	3	3	166
2	2	3	2	2	3	2	1	3	5	5	5	5	5	5	5	5	5	5	5	5	5	5	5	5	5	5	5	5	4	4	4	4	4	5	4	5	5	5	5	5	4	5	5	5	5	5	5	5	193
1	2	4	1	1	3	2	2	5	4	4	5	5	4	3	3	4	5	3	5	4	5	5	5	3	4	4	3	5	4	4	5	4	5	4	4	4	5	4	4	5	4	4	4	2	3	3	4	5	164
2	2	3	2	2	3	2	1	2	4	5	5	5	5	4	4	4	5	5	4	5	5	5	5	5	5	5	5	5	5	5	5	4	4	4	4	4	4	4	4	4	4	4	4	4	4	4	4	4	178
2	3	3	2	2	2	2	1	3	5	5	5	5	5	5	5	5	5	5	5	5	5	5	5	5	5	5	5	5	5	5	5	4	5	5	5	5	5	4	5	4	4	5	4	5	5	5	5	5	195
2	3	2	5	2	3	2	1	3	5	5	5	5	5	5	5	5	4	5	5	5	5	5	5	5	5	5	4	5	5	5	5	5	5	5	5	5	5	5	5	5	5	5	5	5	5	5	5	5	200
2	2	3	6	1	2	2	1	2	4	4	4	4	5	4	4	4	4	4	4	4	4	4	4	4	4	4	5	4	4	4	4	4	5	4	4	4	4	4	4	4	5	4	4	4	4	4	4	4	160
1	3	4	4	2	6	3	1	3	5	5	5	5	5	5	5	5	1	3	5	4	5	4	5	5	5	5	5	5	3	5	5	5	5	5	5	5	5	5	5	5	5	5	5	5	5	5	5	5	190
2	3	2	5	2	4	3	1	3	5	5	5	5	5	5	5	5	5	5	5	5	4	5	5	5	5	5	5	4	5	5	5	5	5	5	5	5	5	4	5	5	5	5	5	5	5	5	5	5	197
1	1	3	1	2	1	1	1	4	4	4	3	4	4	3	4	4	4	4	5	3	5	5	5	3	5	5	3	3	5	5	5	5	5	4	5	5	5	5	5	5	5	3	5	5	3	4	4	5	173
2	1	3	4	1	2	2	1	3	3	5	2	5	3	3	4	5	5	5	4	5	5	3	5	5	4	5	4	5	3	5	4	4	3	4	5	5	5	4	5	5	5	4	4	5	5	5	5	5	175
1	2	3	6	1	4	1	1	3	5	5	5	5	5	5	5	5	5	5	5	5	5	5	5	5	5	5	5	5	5	5	5	5	5	5	5	5	5	5	5	5	5	5	5	5	5	5	5	5	200
1	3	3	2	2	2	2	1	1	3	4	3	4	3	4	4	4	4	4	4	4	4	4	4	4	4	4	3	3	3	4	4	4	4	3	4	4	4	3	5	5	4	4	4	4	4	5	5	4	156
1	1	3	4	1	3	3	1	3	1	1	3	1	1	5	5	5	5	5	5	5	5	4	5	5	4	5	5	5	5	5	5	5	5	5	5	5	5	5	5	5	5	5	5	5	5	5	5	5	180
2	1	3	3	1	2	3	1	2	4	5	5	5	5	5	5	5	5	5	5	5	3	5	5	5	3	5	3	5	5	5	5	3	2	4	4	4	5	2	5	5	5	4	4	4	3	4	4	5	175
2	1	3	1	1	1	1	1	4	5	5	5	5	5	4	4	5	5	5	5	5	5	5	5	5	5	5	5	5	5	3	4	4	3	5	5	5	5	5	5	5	5	5	5	5	5	5	5	5	192
2	2	3	6	2	2	3	1	3	4	4	4	4	4	4	5	5	5	3	5	5	5	5	5	5	5	5	5	5	5	5	5	5	5	5	5	5	5	5	5	5	5	5	5	5	5	5	5	5	192
1	2	3	4	2	4	1	1	1	5	3	3	5	5	5	3	5	3	5	3	5	5	4	5	5	5	5	3	5	5	4	4	5	5	5	5	5	5	5	5	5	5	5	5	5	5	5	5	5	185
2	3	3	4	2	2	1	1	2	4	4	5	5	4	4	4	4	4	4	4	4	4	4	4	4	4	4	4	4	4	4	4	4	4	4	4	4	4	4	4	4	4	4	4	4	4	4	4	4	162
2	1	3	4	1	3	2	1	3	4	4	4	4	4	4	4	4	4	4	4	4	4	4	4	4	4	4	4	4	5	5	5	5	5	5	5	5	5	5	5	5	5	5	5	4	4	4	4	4	175
2	1	3	1	1	1	1	1	3	4	5	5	5	5	4	5	5	5	5	5	5	5	5	5	5	5	5	4	5	5	5	5	5	5	5	5	5	5	5	5	5	5	5	5	5	5	5	5	5	197
1	3	2	5	2	3	2	1	2	4	4	4	3	3	4	4	4	3	4	4	4	4	4	4	4	5	4	4	3	4	4	4	3	4	4	4	3	4	4	4	3	4	4	4	4	3	4	4	4	153
2	2	2	2	3	2	2	2	4	5	4	4	3	3	4	1	4	4	4	4	4	4	3	3	4	3	3	4	3	4	3	2	4	4	4	3	4	4	3	4	3	4	1	4	1	4	1	4	4	136
2	1	3	1	1	1	1	1	3	4	5	5	5	5	4	5	5	4	4	5	5	5	4	3	4	4	4	4	4	4	4	5	5	3	5	4	4	4	5	4	2	2	2	4	4	4	4	4	4	165
1	2	2	4	2	2	2	1	3	4	4	4	4	4	4	4	4	4	4	4	4	4	4	4	4	4	4	4	4	4	5	5	4	5	4	4	4	4	4	4	4	4	4	4	4	4	4	4	4	163
1	1	1	2	1	3	2	1	3	5	5	5	5	5	5	5	4	5	5	5	5	5	5	5	5	5	5	5	5	5	5	4	5	5	5	5	5	5	5	5	5	5	4	5	5	5	5	5	5	200
2	4	2	6	2	1	2	1	2	4	4	4	4	4	4	4	4	4	4	5	4	4	4	5	5	4	4	4	4	4	3	4	3	4	4	4	4	4	4	4	4	4	4	4	4	4	3	4	4	160
2	1	4	1	1	1	2	1	1	5	5	5	5	5	5	5	5	5	5	5	5	5	5	5	5	5	5	5	5	3	3	3	3	3	3	3	3	3	3	3	3	3	3	3	3	3	3	3	3	160
1	2	3	6	2	2	1	1	3	3	4	3	4	4	3	3	4	3	3	5	5	5	5	5	4	4	4	3	3	2	3	3	4	4	4	4	4	4	4	4	4	4	4	4	4	3	4	4	4	152
1	1	2	2	1	4	2	1	2	5	1	1	5	1	5	5	1	5	5	1	5	5	5	5	5	5	5	5	5	5	5	5	5	5	5	5	5	5	5	5	5	5	5	5	5	5	5	5	5	180
1	1	4	1	1	1	1	1	3	4	4	5	3	3	4	5	5	3	4	4	5	4	5	5	5	4	5	5	5	4	4	3	3	4	5	3	5	5	4	3	2	3	3	4	4	5	5	4	5	165
2	2	4	2	1	4	2	1	2	4	5	5	4	5	4	5	5	5	4	5	3	3	4	5	5	4	5	4	4	3	4	4	4	3	3	3	4	5	2	4	4	3	4	3	5	4	4	4	5	163
2	3	2	4	4	3	1	1	1	3	4	4	4	4	4	4	4	4	4	4	3	4	4	4	4	4	4	4	4	3	4	4	4	4	4	2	4	2	3	4	4	4	3	4	4	4	4	4	4	151
2	1	3	1	1	1	2	1	3	5	5	5	5	5	4	4	4	5	5	5	5	5	5	5	5	5	5	5	3	5	5	3	3	3	5	3	5	4	4	5	5	5	5	5	5	3	4	4	5	181
1	1	3	1	1	1	1	1	1	5	5	5	5	5	5	5	5	5	5	5	5	5	5	5	5	5	5	5	5	4	5	5	5	5	5	5	5	5	5	5	5	5	5	5	5	5	5	5	5	200
1	1	3	1	1	1	1	1	3	5	5	5	5	5	5	4	5	5	5	5	5	5	5	4	5	5	5	5	5	5	5	5	5	5	5	5	5	4	5	5	5	5	5	5	5	5	5	5	5	200
1	1	3	1	1	1	2	1	3	4	5	5	5	5	5	5	5	5	5	4	4	5	5	5	5	5	5	5	4	5	5	5	5	5	5	5	5	5	5	5	4	5	5	5	4	5	5	5	5	197
1	1	3	1	1	1	1	1	1	5	5	4	4	4	4	4	4	4	4	4	4	4	4	4	4	4	4	4	4	4	4	4	4	4	4	4	4	4	4	4	4	4	4	4	4	4	4	4	4	162
2	1	3	1	1	1	2	1	3	4	4	4	4	4	4	4	5	4	4	4	4	4	4	4	5	4	4	4	4	4	4	4	5	4	4	4	4	4	4	4	4	4	4	4	4	4	4	4	4	160
2	1	4	1	1	1	2	1	3	5	5	5	5	5	3	5	4	5	5	3	3	5	5	5	3	3	3	3	3	3	3	3	3	5	2	2	5	5	5	2	3	3	3	3	3	3	3	3	3	148
1	1	4	3	1	6	4	2	2	5	5	5	5	5	5	5	5	4	5	5	5	5	4	5	5	5	5	5	5	5	5	5	5	5	5	5	5	4	5	5	5	5	5	5	5	5	5	5	5	200
2	1	3	1	1	1	1	1	2	3	4	4	5	5	5	5	5	5	5	5	5	5	5	5	4	5	5	3	5	3	3	3	5	4	4	4	4	4	5	4	4	3	2	2	2	5	5	5	5	169
2	1	3	1	1	1	2	1	2	4	4	4	4	4	4	4	4	4	4	5	4	4	5	4	4	5	4	4	4	4	4	4	4	4	4	5	4	4	4	4	4	4	4	4	5	4	4	4	4	161
2	1	3	1	1	1	2	1	2	3	3	3	3	3	4	3	3	3	3	4	3	3	3	3	3	3	3	3	3	3	4	3	3	3	3	3	3	3	4	3	3	3	3	3	3	4	3	3	3	120
1	1	3	1	1	1	2	1	1	4	4	4	4	4	4	4	5	4	4	4	4	4	5	4	4	4	4	4	4	4	4	4	4	4	4	4	4	4	4	4	4	4	4	4	4	4	4	4	4	160
2	1	3	1	1	1	2	1	3	4	4	4	4	4	4	4	4	4	4	4	4	4	4	4	4	4	4	5	4	4	4	4	4	4	4	4	4	4	3	4	4	4	4	4	4	4	4	4	4	159
2	1	3	1	1	1	2	1	2	4	4	4	4	4	4	4	4	4	4	4	4	5	4	5	3	4	5	4	5	4	4	4	4	4	4	4	4	4	4	4	4	4	4	5	4	5	4	5	4	166
2	1	3	1	1	1	2	1	4	5	5	5	5	5	5	5	5	5	5	5	5	5	5	5	5	3	5	5	5	3	5	5	5	5	5	5	5	5	3	5	5	5	5	5	5	5	5	5	5	194
2	1	3	1	1	1	1	1	2	4	4	4	4	4	4	4	4	4	4	4	4	4	4	4	4	4	4	4	4	4	4	4	4	4	4	4	5	5	5	4	4	5	5	5	5	5	5	5	4	170
2	1	3	1	1	1	2	1	4	4	5	5	5	5	5	5	5	4	4	5	5	5	3	4	3	4	4	3	4	4	3	4	3	4	4	4	4	4	4	4	4	4	4	4	4	3	4	5	5	166
2	1	3	1	1	1	2	1	2	4	4	4	4	4	5	5	5	5	5	5	4	5	5	5	5	5	5	5	5	5	5	5	4	5	4	3	4	4	4	4	5	5	5	5	4	5	5	4	5	184
2	2	3	6	1	2	1	1	3	5	5	5	5	5	5	5	5	4	5	5	5	5	5	5	5	5	5	5	5	5	5	5	5	5	5	5	4	5	5	5	5	5	5	5	5	5	5	5	5	200
2	1	3	1	1	1	2	1	3	5	5	5	5	5	4	5	5	5	4	5	5	5	4	5	4	5	5	5	5	5	5	5	5	5	5	5	5	5	5	5	5	5	4	5	5	5	5	5	5	195
2	1	3	1	1	1	1	1	3	4	4	4	4	4	4	4	4	4	3	4	4	4	4	5	4	4	4	4	4	4	4	5	4	4	4	4	4	4	4	4	4	4	4	4	4	4	4	4	4	160
2	1	3	1	1	1	2	1	3	5	4	4	4	4	5	5	5	5	5	5	5	5	5	5	5	5	5	5	5	5	5	5	5	5	5	5	5	5	5	5	5	5	5	5	5	5	5	5	5	196
2	1	3	1	1	1	2	1	3	5	5	5	5	5	5	5	5	5	5	5	5	5	5	4	5	5	5	5	5	5	5	5	5	5	5	5	5	5	5	4	5	5	5	5	5	5	5	5	5	200
2	1	3	1	1	1	2	1	2	4	4	4	4	4	3	4	4	4	4	4	4	4	5	4	4	4	4	4	4	4	4	3	4	4	4	4	4	4	4	4	4	4	4	4	4	4	4	4	4	159
2	1	3	1	1	1	2	1	3	3	4	4	4	4	5	5	5	4	4	4	3	4	4	4	4	4	3	4	4	3	4	4	4	5	4	5	4	4	5	4	4	5	5	4	4	4	4	4	5	165
2	1	3	1	1	1	2	1	3	4	4	4	4	4	4	4	4	4	3	4	4	4	4	5	4	4	4	4	4	4	4	4	4	5	4	4	4	4	3	4	4	4	4	4	4	4	4	4	4	160
2	1	4	1	1	1	2	1	1	4	4	4	4	4	4	4	4	4	4	5	4	4	4	4	4	4	4	4	4	4	4	4	4	4	4	4	4	4	4	4	4	4	4	4	4	4	4	4	4	160
2	1	3	1	1	1	1	1	3	5	5	5	5	5	5	4	5	5	5	5	5	5	5	5	5	5	5	4	5	5	5	5	5	5	5	5	5	5	5	5	4	5	5	5	5	5	5	5	5	200
2	1	3	1	1	1	2	1	4	5	5	5	5	5	4	4	4	4	4	4	4	4	5	5	5	5	5	5	5	4	4	5	4	5	4	5	4	5	4	5	4	5	5	5	5	5	5	5	5	185
2	1	3	1	1	1	1	1	3	4	4	4	4	4	4	4	4	4	4	4	4	4	4	4	4	4	4	4	4	4	5	4	4	4	4	4	4	4	4	4	5	4	4	4	4	4	4	4	4	160
2	1	3	1	1	1	2	1	3	4	4	4	4	5	4	4	4	4	4	4	5	4	4	4	4	4	4	4	4	4	4	4	4	4	4	4	4	4	4	4	4	4	4	4	4	4	4	4	4	160
1	1	3	1	1	1	1	1	2	4	3	5	5	5	5	5	5	5	5	4	4	5	4	3	4	5	4	4	5	3	4	3	3	4	4	5	5	5	4	4	4	5	4	5	4	5	4	5	5	174
2	1	3	1	1	1	2	1	2	3	3	2	2	3	3	4	4	4	4	4	4	4	4	5	4	4	5	4	4	4	4	4	4	4	4	4	4	4	4	4	4	4	4	4	4	4	4	4	4	154
2	1	3	1	1	1	1	1	2	3	3	4	4	4	4	4	4	4	4	4	4	4	4	4	4	4	4	4	4	4	4	4	4	4	4	4	4	4	4	4	4	4	4	4	4	4	4	4	4	158
2	1	3	1	1	1	1	1	2	4	4	4	4	4	4	4	4	4	4	5	5	5	5	5	4	4	4	4	4	4	4	4	4	4	5	5	5	5	5	5	5	5	5	5	5	5	5	5	5	180
1	1	3	1	1	1	1	1	3	5	4	4	5	4	5	4	4	4	4	4	4	4	5	3	4	5	4	4	5	4	5	4	4	4	4	5	3	4	4	4	4	5	5	3	4	5	3	4	5	168
1	1	3	1	1	1	1	1	1	5	5	5	4	5	5	5	5	5	5	5	5	5	4	5	5	5	5	5	5	5	5	5	5	5	5	5	5	5	5	5	5	4	5	5	5	5	5	5	5	200
2	1	3	1	1	1	1	1	2	5	5	5	5	5	4	5	5	5	4	5	5	5	5	4	5	5	5	5	5	5	5	5	5	5	5	5	5	5	5	5	5	5	5	5	5	5	5	5	5	200
1	1	3	1	1	1	2	1	3	4	4	4	4	4	4	4	4	5	4	4	4	4	4	4	4	4	4	4	4	4	4	4	4	5	4	4	4	4	5	4	4	4	4	4	4	4	4	4	4	160
2	2	4	1	1	1	1	1	2	4	5	3	5	4	4	5	4	4	3	3	5	5	4	5	4	4	4	5	4	4	4	4	3	4	4	5	4	4	3	3	4	4	4	4	5	4	5	4	5	165
2	2	4	2	2	4	2	1	2	4	4	4	5	4	3	4	4	3	4	4	4	4	4	5	4	4	4	5	3	4	4	4	3	4	4	4	3	4	4	3	2	2	3	3	4	4	4	4	5	152
2	1	3	4	1	3	2	1	3	4	4	4	4	4	4	4	4	4	5	4	4	4	5	5	5	5	5	4	5	5	4	4	4	4	3	4	5	4	3	5	4	4	4	4	5	5	3	5	5	171
2	2	3	3	2	3	1	1	2	4	5	5	5	5	4	4	4	4	5	5	5	5	5	5	4	4	4	5	4	4	3	3	3	5	4	5	4	5	5	4	4	4	5	4	4	4	4	4	5	174
1	1	3	1	1	1	2	1	3	4	4	4	4	4	4	4	4	4	4	4	4	4	4	4	4	4	4	4	4	4	3	4	4	3	4	4	4	4	4	4	3	4	4	4	4	4	4	4	4	157
2	1	3	6	1	3	2	1	3	4	5	3	5	5	3	3	5	5	5	5	5	5	5	5	5	5	5	5	5	5	5	5	5	5	5	5	5	5	5	5	5	5	5	5	5	5	5	5	5	193
2	1	3	4	1	4	1	1	1	3	5	5	5	5	5	5	5	5	5	2	5	4	5	5	5	5	5	5	5	5	4	5	5	5	5	5	5	5	5	5	5	3	3	4	4	5	5	5	5	187
2	1	3	6	1	3	2	1	4	4	4	5	5	5	4	4	4	3	3	4	4	3	4	5	5	5	5	4	4	3	4	4	4	3	3	3	4	5	5	4	4	4	5	5	4	4	5	4	5	166
2	2	3	6	2	1	2	1	1	5	5	4	4	4	4	4	4	4	4	5	5	5	5	5	4	4	4	4	4	4	4	4	4	4	4	4	4	4	4	4	4	4	4	4	5	4	4	4	4	168
2	1	4	1	1	1	1	1	1	3	5	5	5	5	4	4	3	5	5	3	4	3	4	5	3	5	5	5	5	5	5	2	5	4	4	2	3	2	4	4	3	4	3	4	4	3	4	3	5	159
2	2	4	1	1	1	2	1	2	4	4	4	4	4	4	4	4	4	4	4	5	4	4	4	4	4	4	4	4	4	4	5	4	4	4	4	4	4	4	4	4	4	3	4	4	4	4	4	4	160
1	1	3	4	1	5	2	1	1	4	4	4	4	4	5	5	5	5	5	4	5	4	5	5	5	5	5	5	5	5	3	3	4	3	4	4	4	4	5	4	5	4	4	4	4	4	4	4	5	174
2	2	4	2	2	3	2	1	5	4	5	5	5	4	5	5	5	4	5	5	5	5	4	5	5	5	4	5	5	5	5	4	5	5	5	5	4	4	5	5	4	4	5	5	5	5	4	5	5	189
2	2	4	2	2	2	2	1	3	4	4	4	4	4	4	4	4	4	4	4	4	3	4	4	5	5	5	5	4	4	5	4	5	3	4	5	4	5	3	4	5	3	5	3	4	4	4	3	5	165
2	2	3	4	2	4	2	1	3	4	4	4	5	5	5	5	5	5	5	3	5	4	5	5	5	5	5	5	5	4	4	4	3	4	2	3	4	4	4	5	5	4	3	4	4	4	3	3	4	169
1	1	3	1	1	1	1	1	3	5	5	5	5	5	5	5	5	5	5	3	5	5	5	5	5	5	5	5	5	4	5	5	5	5	5	5	5	5	5	5	5	5	5	5	5	5	5	5	5	197
1	4	3	2	2	4	2	1	3	2	4	4	4	2	4	3	4	3	3	4	4	4	5	4	5	4	4	3	4	3	4	4	4	4	4	4	4	4	4	5	5	5	3	4	4	5	3	4	4	155
2	1	3	2	1	3	1	2	1	3	5	4	4	5	5	3	4	4	4	3	3	5	5	5	5	5	3	3	4	5	3	5	5	5	4	4	4	3	4	5	5	5	5	5	4	5	5	4	5	172
1	2	3	5	2	6	2	1	2	3	3	4	4	4	5	5	5	5	5	5	5	5	5	5	4	4	4	4	4	4	4	5	4	5	4	4	4	4	4	4	4	4	4	4	4	4	4	4	4	170
2	3	3	4	2	2	3	1	2	5	5	5	5	5	5	5	5	5	5	5	5	5	5	5	5	5	5	5	5	5	5	5	5	5	5	5	5	5	5	5	4	5	5	5	5	5	5	5	5	199
1	3	2	6	2	4	2	1	1	3	4	3	4	4	3	5	4	3	3	3	4	5	3	4	4	3	3	4	4	4	3	3	3	3	3	3	3	3	3	3	3	3	3	3	4	3	4	4	4	138
1	2	3	5	1	1	2	1	3	5	5	5	5	5	5	5	4	5	5	5	5	5	5	5	5	5	5	5	5	5	5	4	5	5	3	5	5	5	5	5	5	5	5	5	5	5	5	5	5	198
1	2	4	2	2	4	2	1	3	3	4	4	5	4	3	4	5	5	4	5	4	5	5	3	5	5	5	4	4	4	4	4	4	4	4	5	5	4	4	4	4	5	4	5	3	4	3	5	5	170
2	3	3	4	2	3	2	1	1	4	4	4	4	4	4	4	5	4	4	4	4	4	4	4	4	4	4	4	4	4	4	4	5	4	4	4	4	4	4	4	4	4	4	4	3	4	4	4	4	160
2	1	3	1	1	1	1	1	3	3	4	5	5	5	5	5	5	5	5	5	5	5	5	5	5	5	5	5	5	3	5	5	5	5	5	5	5	5	5	5	5	5	5	5	5	5	5	5	5	195
1	1	3	1	1	1	2	1	1	4	5	5	5	5	5	5	5	1	5	5	5	5	5	5	5	5	5	3	3	5	5	5	5	5	5	2	4	3	3	3	3	3	3	3	4	4	4	4	4	168
2	1	3	4	1	3	2	1	3	3	4	4	5	5	5	5	5	3	5	5	5	5	5	5	5	5	3	5	3	5	5	5	4	3	5	5	5	5	4	5	5	5	5	4	4	5	4	5	5	183
2	3	4	2	2	5	2	1	3	4	4	4	3	5	4	4	5	2	3	3	3	4	4	5	4	4	4	4	4	5	5	4	4	3	4	4	4	4	4	5	4	4	3	3	3	3	3	4	5	155
2	2	4	3	2	3	3	1	3	5	4	3	4	3	5	5	4	3	4	5	4	5	4	5	5	4	5	5	5	5	5	4	5	5	5	4	4	5	5	5	5	4	5	5	5	5	4	5	4	181
2	2	3	2	2	3	2	1	1	5	5	5	5	5	5	4	5	5	5	5	5	5	4	5	5	5	5	5	5	5	5	5	5	5	5	5	5	5	4	5	5	5	5	5	5	5	5	5	5	200
2	2	3	4	2	2	3	1	3	5	5	5	5	5	5	5	5	4	5	5	5	5	5	5	5	4	5	5	5	5	5	3	5	5	5	5	5	5	5	5	5	5	5	5	5	5	5	5	5	200
1	2	3	6	2	6	2	1	1	3	4	4	4	4	4	4	4	3	4	4	4	4	4	4	4	5	4	4	4	4	4	5	4	4	4	4	4	4	4	4	4	4	4	4	4	4	4	4	4	159
2	1	3	6	1	1	1	1	3	5	5	4	5	5	4	5	5	4	5	5	4	5	5	5	5	4	4	3	3	5	4	3	3	3	3	3	4	4	5	4	4	4	4	3	5	4	4	4	5	168
2	3	4	2	2	4	2	1	2	5	5	5	5	5	5	4	5	5	4	5	5	5	5	5	5	5	5	5	4	5	5	5	4	3	5	5	5	5	5	5	5	5	5	5	5	5	5	4	5	195
1	3	3	2	2	4	2	1	3	5	5	5	5	5	5	5	5	5	5	5	5	5	5	5	5	5	5	4	5	5	5	5	5	4	5	5	5	5	5	5	5	5	5	5	5	5	5	5	5	200
2	3	2	6	2	1	2	1	1	4	5	5	5	5	5	5	5	5	5	5	5	5	5	5	5	5	5	5	5	4	5	5	5	5	5	5	5	5	5	5	5	5	5	4	5	5	5	5	5	199
1	3	3	3	2	3	2	1	1	5	5	5	5	5	5	5	5	5	4	5	5	5	5	5	5	5	5	5	4	5	5	5	5	5	5	5	5	5	5	5	5	5	5	5	5	5	5	5	5	200
2	3	2	6	2	1	2	1	1	5	5	5	5	5	5	5	5	5	5	5	5	5	5	5	5	5	5	5	4	5	5	5	5	5	5	5	5	5	5	5	5	5	5	5	5	5	5	5	5	200
1	3	2	6	2	2	2	1	1	4	4	4	4	3	4	4	4	3	4	4	3	4	4	4	4	4	4	4	3	3	3	4	3	4	4	3	3	4	3	4	4	4	3	4	4	4	4	4	4	149
1	3	3	4	2	5	4	1	3	4	4	4	4	4	4	5	4	3	4	4	3	4	4	5	5	5	4	3	4	5	4	5	3	3	4	5	4	4	3	4	4	4	5	4	4	4	3	4	5	162
2	3	2	4	2	2	2	1	2	4	4	4	4	4	4	4	4	4	4	4	4	5	4	4	4	4	4	4	4	4	4	5	4	4	4	4	4	4	4	4	4	4	4	4	4	4	4	4	4	160
1	3	1	6	2	1	1	1	5	1	5	5	1	4	1	1	1	1	5	5	5	5	5	5	5	5	5	5	5	5	5	5	5	5	5	5	5	5	5	5	1	1	5	5	5	5	5	5	5	167
1	3	1	5	2	2	2	1	3	4	4	4	4	4	4	4	4	2	5	4	4	4	4	4	4	4	4	4	4	4	4	4	3	4	4	4	4	4	4	4	4	4	4	4	4	4	4	4	4	158
1	3	2	6	2	1	1	1	2	3	3	4	4	4	4	4	4	4	4	4	4	4	4	4	4	4	4	4	4	4	4	4	4	4	4	4	4	4	4	4	4	4	4	4	4	4	4	4	4	158
2	3	1	4	2	1	1	1	2	3	4	4	4	4	4	4	4	4	4	4	4	4	4	4	4	4	5	5	4	4	4	4	4	4	4	4	4	4	4	4	4	4	4	4	4	4	4	4	5	162
2	3	3	4	2	2	2	1	3	4	4	4	4	4	4	4	4	5	4	4	4	4	4	4	4	4	4	4	4	4	4	4	4	4	4	4	4	5	4	4	4	4	4	4	4	4	4	4	4	160
1	3	3	3	2	3	2	1	3	4	4	4	4	4	4	4	4	4	4	4	3	3	4	4	4	4	4	4	4	4	4	4	3	4	4	4	4	4	3	4	3	3	3	3	3	3	4	4	4	150
2	3	2	4	2	2	2	1	2	4	3	3	3	4	4	4	4	4	4	4	4	4	4	4	4	4	4	4	4	3	4	4	3	4	4	4	4	4	4	4	4	4	3	4	4	4	3	4	4	153
1	3	2	6	2	4	1	1	2	4	4	4	5	4	4	5	5	3	4	4	3	4	4	4	4	5	5	4	5	4	4	4	4	4	3	3	4	4	3	4	4	4	4	3	3	4	3	2	3	155
1	3	2	6	2	1	2	1	1	3	4	3	3	4	3	4	3	3	3	3	3	4	4	3	3	3	3	3	4	4	3	3	3	4	4	3	4	3	3	4	4	3	3	3	4	4	3	4	4	136
1	3	4	2	2	5	2	1	4	4	3	4	4	4	4	4	5	4	4	5	5	5	5	5	4	4	5	5	4	4	5	4	4	4	4	4	4	4	4	5	5	5	4	5	5	5	3	4	5	174
2	2	3	4	2	3	2	1	1	4	4	4	4	4	4	4	4	5	4	4	4	4	4	4	4	4	4	4	4	4	4	4	4	4	4	4	4	4	4	4	4	4	4	4	4	5	4	4	4	160
1	3	3	2	2	5	3	1	1	5	5	5	5	5	5	5	5	5	5	5	5	5	5	5	5	5	5	5	5	5	5	5	5	5	5	5	5	5	5	5	5	4	5	5	5	5	5	5	5	200
2	3	3	4	3	1	2	1	2	5	5	5	5	5	5	5	5	5	5	5	5	5	5	5	5	5	5	5	5	5	5	5	5	4	5	5	5	5	5	5	5	5	5	5	5	5	5	5	5	200
2	3	2	4	2	1	1	1	2	4	4	5	4	4	4	4	5	2	4	4	4	4	4	5	4	3	4	4	5	4	3	4	4	4	4	4	4	4	4	5	4	3	4	4	4	4	4	5	5	162
2	3	3	4	2	2	2	1	4	4	4	4	4	4	4	4	5	4	4	4	5	4	4	4	4	4	4	4	4	4	4	4	4	4	5	4	4	4	4	4	4	4	4	4	4	4	4	4	4	160
2	3	3	4	2	2	2	1	3	4	4	4	4	4	5	4	4	4	4	4	4	4	4	4	4	4	4	4	5	4	4	4	4	4	4	4	5	4	4	4	4	4	4	4	4	4	4	4	4	160
2	3	2	6	2	1	2	1	1	5	5	5	5	5	5	5	5	5	5	5	5	5	5	5	5	5	5	5	5	5	5	5	5	5	5	5	5	5	4	5	5	5	5	5	5	5	5	5	5	200
2	3	2	6	2	1	2	1	1	5	5	5	5	5	5	5	5	5	5	5	5	4	5	5	5	5	5	5	5	5	5	5	5	5	5	5	5	5	5	5	5	5	4	5	5	5	5	5	5	200
1	3	3	6	2	1	4	1	3	4	4	4	4	4	4	4	4	4	4	4	4	4	4	4	4	4	4	4	4	4	4	4	4	4	4	4	4	4	4	4	4	4	4	4	4	4	4	4	4	160
1	3	3	4	2	4	3	2	3	4	4	4	4	4	4	4	4	4	4	4	4	4	4	4	4	5	4	4	4	4	4	4	4	4	4	4	4	4	4	4	4	4	4	4	4	4	4	4	4	160
2	3	4	3	2	4	2	1	1	4	4	4	4	4	4	4	4	4	4	5	4	4	4	4	4	4	4	4	4	5	4	4	4	4	4	4	4	4	4	5	4	4	4	4	4	4	4	4	4	160
1	4	2	4	2	2	2	1	3	4	5	4	4	4	4	5	5	4	5	4	4	4	4	4	4	4	4	4	4	4	4	4	4	4	4	4	4	4	5	4	4	4	4	4	4	4	4	4	5	166
1	3	3	4	2	4	2	1	2	3	4	4	4	4	5	4	4	3	3	3	4	4	4	4	4	4	4	4	4	3	4	4	4	4	4	3	4	3	4	4	4	4	3	4	4	4	4	4	4	153
1	3	1	6	2	2	2	1	2	2	4	4	4	4	4	4	4	4	4	4	4	3	4	4	4	4	4	4	3	3	4	4	3	3	4	4	4	3	4	4	4	4	4	4	4	4	4	4	4	152
1	3	3	4	2	3	3	1	2	4	4	4	4	4	4	4	4	4	4	4	4	4	4	4	4	4	4	4	4	5	5	5	4	5	5	5	5	5	5	4	4	4	4	4	4	4	4	4	4	169
2	3	3	2	2	2	2	1	1	4	4	4	4	4	4	4	5	4	4	4	4	4	4	4	4	4	5	4	4	4	4	4	4	4	4	4	4	4	4	4	4	4	4	4	4	4	4	4	4	160
2	2	3	6	1	2	1	1	2	4	4	4	4	4	4	4	4	4	4	4	5	4	4	4	4	4	4	4	4	5	4	4	4	4	4	4	4	4	4	5	4	4	4	4	4	4	4	4	4	160
2	3	2	4	4	1	2	1	2	4	4	4	4	4	4	4	4	4	4	4	4	4	4	4	4	4	4	4	4	4	4	4	4	4	4	4	4	4	3	4	4	4	4	5	4	4	4	4	4	160
1	4	2	4	2	3	2	1	3	5	5	5	5	5	5	5	5	5	5	4	5	5	5	5	5	5	5	5	4	5	5	5	5	5	5	5	5	5	5	5	5	5	5	5	5	5	5	5	5	200
2	3	2	4	4	1	2	1	2	4	4	4	4	4	4	4	4	5	4	4	4	4	4	4	5	4	4	4	4	4	4	4	4	4	4	4	4	4	4	4	5	4	4	4	4	4	4	4	4	160
2	2	3	6	1	2	2	1	1	5	5	5	5	5	4	5	5	5	5	4	4	4	4	4	5	5	5	5	5	5	5	5	5	5	5	5	5	5	5	5	5	5	5	5	5	5	5	5	5	194
1	3	3	2	2	4	2	1	2	4	4	4	4	4	4	4	4	4	4	4	4	4	4	4	4	4	4	4	4	4	4	4	4	4	4	4	5	5	4	4	4	4	4	4	4	4	4	4	4	162
1	2	3	2	2	2	1	1	3	5	5	5	5	4	5	5	5	5	5	4	5	5	5	5	5	5	5	5	5	5	5	5	5	5	5	5	5	5	5	5	5	5	5	5	5	5	5	5	5	200
2	2	3	2	1	1	2	1	3	4	4	4	4	4	4	4	4	4	4	4	4	4	4	4	5	4	4	4	5	4	4	4	4	4	4	4	4	4	4	5	4	4	4	4	4	4	4	4	4	160
1	3	1	6	2	2	2	1	2	4	5	4	5	5	5	5	5	2	4	2	3	5	5	5	5	5	5	5	5	5	5	5	4	4	5	4	5	5	5	5	5	5	5	5	4	5	5	5	5	185
1	1	3	1	1	1	2	1	3	4	4	4	4	4	5	4	4	4	4	4	5	4	4	4	4	4	4	5	4	4	4	4	4	4	4	5	4	4	4	4	5	4	4	4	4	4	4	4	4	160
2	3	3	6	3	2	2	1	5	4	4	4	4	4	4	4	4	4	5	4	4	4	4	5	4	4	4	4	4	4	4	4	5	4	4	5	4	4	4	4	4	4	4	4	5	4	4	4	4	160
1	3	3	2	2	4	1	1	2	4	5	5	4	5	4	4	5	4	4	4	5	5	4	5	4	4	4	5	4	4	4	4	4	4	4	4	4	4	4	4	4	4	4	4	4	4	4	4	4	168
2	3	3	3	3	3	1	1	1	4	4	4	4	4	5	5	5	5	5	4	5	4	4	4	4	4	4	4	4	4	4	4	4	4	5	5	4	4	4	4	4	4	4	4	4	4	4	4	4	168
1	3	2	5	2	4	2	1	2	4	4	3	4	5	4	4	4	4	4	3	4	4	5	5	4	5	4	4	4	3	3	4	4	5	4	2	4	4	3	4	4	4	5	4	4	4	4	4	4	159
1	3	3	3	2	2	2	1	3	5	5	5	5	5	5	4	5	5	5	5	5	4	5	5	5	5	5	5	5	5	5	3	5	5	5	5	5	5	5	5	5	3	5	5	5	5	5	5	5	200
1	4	2	6	2	4	4	1	3	5	5	5	3	5	5	5	5	4	5	5	5	5	5	5	4	5	5	5	5	5	5	5	4	5	5	5	5	5	5	5	5	5	5	5	4	5	5	5	5	200
2	2	3	4	1	3	2	1	4	4	4	4	5	4	4	4	4	5	4	4	4	4	4	4	5	5	4	4	4	4	4	4	4	4	5	4	4	4	4	4	5	4	4	5	4	4	4	4	4	160
1	2	3	4	1	2	2	1	3	5	5	5	5	5	5	5	5	5	5	4	5	5	5	5	5	5	4	5	5	5	5	5	5	5	5	5	5	5	5	5	5	5	5	5	5	4	5	5	5	200
2	1	3	1	1	1	1	1	3	5	5	5	5	5	4	5	5	4	5	5	5	5	5	5	5	5	5	5	5	5	5	5	5	5	5	4	5	5	5	5	5	5	5	5	5	5	5	5	5	200
1	2	3	5	2	3	2	1	2	4	4	4	4	4	4	4	4	2	4	4	4	3	4	4	4	4	4	4	4	4	4	4	4	4	4	4	4	4	4	4	4	4	4	4	4	4	4	4	4	157
2	1	3	2	1	1	2	1	1	4	4	4	4	4	5	4	4	4	5	4	4	4	4	4	4	4	4	5	4	4	4	4	4	4	4	4	4	4	4	4	4	4	5	4	4	4	4	4	4	160
2	3	4	2	2	4	2	1	2	5	5	5	5	5	5	5	5	5	5	5	5	5	5	4	5	4	5	5	5	5	5	5	5	4	5	5	5	5	5	5	4	5	5	5	5	5	5	5	5	200
1	2	3	4	2	3	3	1	3	5	5	5	5	5	5	5	5	5	5	5	4	5	5	5	5	5	5	5	5	5	5	5	5	5	5	5	4	5	5	5	5	5	5	5	5	5	5	5	5	200
2	1	3	1	1	6	1	1	2	4	4	5	4	4	4	4	4	4	4	4	4	4	4	4	4	4	4	4	4	4	5	4	4	4	4	4	4	4	4	4	4	4	4	4	5	4	4	4	4	160
1	1	3	1	1	1	2	1	1	5	5	5	5	4	5	5	5	5	4	5	5	5	5	5	5	5	4	5	5	5	5	5	5	5	5	5	5	5	4	5	5	5	5	5	5	4	5	5	5	200
2	1	3	4	1	3	2	1	3	3	3	3	3	3	3	3	3	3	3	5	5	5	5	5	5	5	5	5	5	5	5	5	5	5	5	5	5	5	5	5	5	5	5	5	5	5	5	5	5	180
1	2	4	3	1	5	3	1	3	5	5	5	3	5	5	4	5	5	5	5	5	5	5	4	5	5	5	5	5	5	5	5	5	5	4	5	5	5	5	5	5	5	5	5	3	5	5	5	5	200
1	2	3	6	2	2	4	1	4	5	5	5	5	5	5	5	5	5	5	5	4	5	4	5	5	5	5	5	5	5	5	5	5	5	4	5	5	5	5	5	5	5	5	4	5	5	5	5	5	200
1	1	4	1	1	6	4	2	5	5	5	5	5	5	5	5	5	4	5	5	5	5	5	4	5	5	5	5	5	4	5	5	5	5	5	5	5	4	5	5	5	5	5	5	5	5	5	5	5	200
1	4	2	4	2	3	3	1	4	5	5	5	5	5	5	5	5	5	5	5	5	5	5	5	5	5	5	5	5	5	5	5	5	5	5	5	4	5	5	5	5	5	5	5	5	5	5	5	5	200
2	1	3	1	1	1	1	1	2	4	4	4	4	4	5	4	5	4	5	4	5	4	5	4	4	4	4	5	5	5	5	5	4	5	4	5	4	5	4	4	5	4	5	4	4	5	4	5	4	177
1	4	2	4	2	2	2	1	3	4	5	4	4	5	4	4	5	4	5	4	4	5	4	4	4	4	4	4	4	4	4	4	4	4	4	4	4	4	5	4	5	4	4	4	4	5	4	4	4	168
2	1	3	1	1	1	2	1	2	5	5	5	5	5	5	5	5	5	5	4	5	5	5	5	5	5	5	5	5	5	5	4	5	5	5	5	5	5	5	5	5	5	5	5	5	5	5	5	5	200
2	1	4	1	1	3	2	1	5	5	5	5	5	5	4	4	4	4	4	4	4	4	4	4	4	4	4	4	4	4	4	4	4	4	4	4	4	4	4	4	4	4	4	4	4	4	4	4	4	165
1	2	4	2	2	4	2	1	2	4	4	4	4	4	4	4	4	2	2	4	4	4	4	4	4	4	4	4	4	4	4	4	4	4	4	4	4	4	3	4	3	4	3	4	4	4	4	4	4	153
1	2	2	2	2	4	4	1	2	5	5	5	5	5	5	5	5	5	5	5	5	5	5	5	5	4	5	5	5	5	5	5	5	5	5	5	4	5	5	5	5	5	5	5	5	5	5	5	5	200
2	3	2	6	2	2	2	1	2	4	4	4	4	4	4	5	4	4	4	4	5	4	4	4	4	4	4	4	4	4	4	4	4	4	4	4	4	4	4	4	4	4	5	4	4	4	4	4	4	160
2	1	3	1	1	1	1	1	3	5	5	5	5	5	5	5	3	5	5	5	5	5	5	5	5	5	4	5	5	5	5	5	5	5	5	5	5	5	5	5	4	5	5	5	5	5	5	5	5	200
1	4	1	4	2	1	2	1	2	5	4	3	4	4	5	5	4	3	3	1	2	3	4	5	5	5	4	4	4	5	5	4	4	3	4	5	4	3	4	5	4	2	3	3	4	4	5	5	4	157
1	3	3	3	2	3	2	1	3	5	4	5	5	4	5	5	5	4	5	5	4	5	4	4	5	4	4	4	4	4	4	4	4	4	5	4	4	4	5	5	5	4	4	5	4	5	4	5	5	178
2	1	4	1	1	3	2	1	5	4	4	4	4	4	4	4	4	4	4	4	4	5	4	4	4	4	4	4	4	4	4	4	4	4	4	5	4	4	4	4	4	4	4	4	4	4	4	4	4	160
1	1	3	6	1	1	1	1	2	5	5	5	5	5	4	5	5	5	5	4	5	5	5	5	5	5	5	5	5	5	5	5	5	5	5	5	5	5	3	5	5	5	5	5	5	5	5	5	5	196
2	3	3	4	2	2	2	1	1	4	4	4	4	4	4	4	4	5	4	4	5	4	4	4	4	4	4	4	4	5	4	4	4	4	4	4	4	4	4	4	4	4	4	4	4	4	4	4	4	160
2	1	3	1	1	1	2	1	2	4	4	4	4	4	4	3	5	3	4	4	5	4	4	5	3	4	4	4	5	4	4	5	4	5	4	5	4	4	5	4	4	5	4	4	4	5	4	4	4	167
2	1	3	1	1	1	2	1	2	3	4	4	4	4	4	4	4	4	4	4	4	4	4	4	4	4	4	4	4	4	4	4	4	4	4	4	4	4	4	4	4	4	4	4	4	4	4	4	4	159
1	3	3	3	2	6	4	1	4	5	5	5	5	5	4	4	4	4	5	5	4	5	5	5	5	5	5	5	5	4	4	5	4	5	4	4	4	5	4	4	4	4	4	5	4	5	5	4	5	182
1	1	3	4	1	2	1	1	1	4	3	3	4	3	4	3	4	3	3	4	3	4	3	3	4	3	3	3	3	2	3	3	3	3	3	4	4	3	3	3	4	3	4	3	4	3	4	3	4	133
2	2	4	2	1	2	2	1	2	5	4	4	4	4	5	5	5	3	4	4	5	5	5	5	5	5	5	4	4	5	5	5	5	4	4	5	5	5	4	4	5	5	3	4	5	4	4	4	5	180
2	3	3	3	2	2	2	1	2	4	4	4	4	4	4	4	4	5	4	4	4	4	5	4	4	4	4	5	4	4	4	4	3	4	5	5	4	4	4	4	4	4	4	4	5	4	4	4	4	160
2	1	3	1	1	1	1	1	1	5	5	5	5	5	3	3	4	3	3	5	5	5	5	5	4	4	4	4	4	5	5	5	4	4	5	5	3	4	4	5	5	5	5	5	5	5	5	5	5	180
2	3	3	2	2	3	2	1	3	4	4	4	4	4	4	5	4	4	4	4	4	4	4	4	5	4	4	4	4	4	4	4	4	4	4	4	4	4	4	4	4	4	5	4	4	4	4	4	4	160
2	3	2	6	2	1	2	1	2	4	4	4	4	4	4	4	5	4	4	5	4	4	4	4	4	4	4	4	4	4	4	4	4	4	4	4	4	4	4	5	4	4	4	4	4	4	4	4	4	160
1	3	1	6	2	2	3	1	3	4	4	4	4	4	3	4	4	2	4	4	4	4	4	4	4	4	4	4	4	4	4	4	4	4	4	4	4	4	4	4	4	4	4	4	4	4	3	4	4	156
2	1	3	4	1	2	2	1	3	4	4	4	4	5	4	5	4	5	5	4	4	4	5	4	4	5	4	4	4	5	4	4	4	3	3	4	5	4	4	4	4	4	4	4	4	3	4	4	4	165
2	4	1	6	2	1	2	1	2	4	4	4	4	4	4	4	5	4	5	4	4	5	5	5	4	4	5	4	5	4	5	5	5	4	4	4	5	4	3	4	5	4	5	4	5	4	4	5	5	175
1	4	3	4	2	2	2	1	2	4	4	4	4	4	4	4	4	5	4	4	4	4	4	4	5	4	4	4	4	4	4	4	4	4	4	4	4	4	4	4	3	4	4	4	4	4	4	4	4	160
2	2	4	3	2	1	2	1	2	4	4	3	4	4	4	4	4	4	5	4	4	4	4	5	4	4	4	4	4	4	4	4	4	4	4	4	5	4	4	4	4	4	4	4	5	4	4	4	4	159
1	3	1	5	2	1	2	1	4	5	5	5	5	5	5	4	5	5	5	5	5	5	5	5	5	5	5	5	5	5	5	5	5	5	4	5	5	5	5	5	5	5	5	5	5	5	5	5	5	200
2	1	4	1	1	1	3	1	3	4	4	4	4	4	4	4	4	3	4	4	4	4	4	4	4	3	4	4	4	4	4	5	4	4	4	4	4	4	4	4	4	4	4	4	4	4	4	4	4	159
1	4	2	2	2	3	3	1	2	5	4	4	5	4	4	4	5	4	3	5	4	5	4	4	5	5	4	3	3	4	3	4	4	4	3	4	4	3	3	3	4	4	4	4	3	3	3	4	5	157
1	3	3	2	2	4	2	1	2	4	4	4	4	4	4	4	4	4	4	4	4	4	4	5	4	4	4	4	4	3	4	4	4	4	3	3	4	4	4	4	4	4	4	4	4	4	4	4	4	158
1	2	3	2	2	2	2	1	2	4	4	4	4	4	4	4	4	4	4	4	4	4	4	4	4	5	4	4	4	4	4	4	4	5	4	4	4	4	4	4	4	4	4	4	4	4	4	4	4	160
2	3	3	4	2	6	3	1	1	5	5	5	5	5	5	5	5	4	5	5	5	5	5	5	5	5	5	5	5	5	5	5	5	5	5	5	5	5	5	4	5	5	5	5	5	5	5	5	5	200
2	1	4	1	1	3	2	1	2	4	4	5	5	5	5	5	5	5	5	5	5	5	5	5	5	5	5	3	5	4	4	4	4	5	5	5	5	5	5	5	2	2	4	3	4	5	5	5	5	182
1	2	3	4	1	5	2	1	3	4	4	3	4	4	4	5	4	5	3	4	4	4	4	3	5	3	4	3	4	3	3	4	4	4	3	4	4	3	4	4	4	4	3	3	3	3	3	4	4	149
2	3	2	5	2	1	2	1	3	4	4	4	4	4	4	4	4	4	4	4	4	4	4	4	4	5	4	4	4	4	4	4	4	4	4	4	4	4	4	5	4	4	4	4	4	4	4	4	4	160
2	4	2	2	2	2	2	1	2	4	4	4	4	4	4	4	4	4	5	4	4	4	4	5	4	4	4	4	4	5	4	4	4	4	4	4	4	4	4	4	4	4	5	4	4	4	4	4	4	160
1	4	3	2	2	2	2	1	3	4	5	4	4	4	4	5	4	4	5	4	4	5	5	5	5	5	4	5	5	4	4	4	5	5	4	4	4	4	4	4	4	4	4	4	4	4	4	4	4	172
2	1	3	1	1	1	2	1	3	5	5	5	5	5	5	5	5	5	5	5	5	5	5	5	5	5	5	5	5	5	5	5	3	5	5	4	5	5	5	4	5	5	5	5	5	5	5	5	5	196
2	4	3	2	2	2	2	1	3	3	4	3	3	3	3	3	3	3	3	3	3	3	3	3	3	4	4	4	4	4	4	4	4	3	3	3	3	3	3	3	4	4	4	4	4	4	4	4	4	138
1	4	3	2	2	4	1	1	3	5	5	4	4	4	4	4	4	4	3	5	5	4	4	5	4	4	5	4	4	4	3	4	4	4	3	4	5	5	4	4	3	4	4	4	5	4	4	4	4	165
2	1	4	1	1	1	2	1	3	5	5	5	5	5	5	5	5	5	4	5	5	5	4	5	5	5	5	5	5	5	5	5	5	5	4	5	5	5	5	5	4	5	5	5	5	5	5	5	5	200
1	2	4	1	1	1	2	2	2	3	4	4	3	3	4	4	4	4	3	3	3	4	3	4	3	4	4	4	4	4	4	4	4	4	4	3	3	4	4	3	4	4	4	4	4	4	4	4	4	149
1	2	3	4	1	1	2	1	2	4	4	4	4	5	4	4	4	4	4	4	4	4	4	5	4	4	4	4	4	4	4	4	4	4	4	4	4	5	4	4	4	4	4	4	4	4	4	4	4	160
1	2	3	3	2	3	2	1	4	5	5	5	5	5	5	5	5	5	3	4	5	4	5	5	5	4	5	5	5	4	4	5	3	3	4	3	4	5	4	4	3	4	4	4	4	4	3	2	3	169
2	4	1	6	2	1	2	1	1	4	3	4	4	4	4	3	4	3	3	4	3	4	4	4	4	4	4	4	3	3	3	3	3	4	3	3	3	3	3	3	3	3	4	4	3	4	4	3	3	139
2	2	3	3	1	2	2	1	2	4	4	4	4	4	5	5	5	5	5	5	5	5	5	5	5	5	5	5	5	5	5	5	5	5	5	5	5	5	5	5	5	5	5	5	5	5	5	5	5	195
1	2	3	3	2	3	1	1	2	5	5	5	5	5	5	5	5	5	4	5	5	5	5	5	5	5	5	5	4	5	5	5	5	5	5	5	5	5	5	5	5	5	5	5	5	5	5	5	5	200
1	1	3	1	1	1	1	1	2	5	5	5	5	5	5	5	4	5	5	5	5	5	5	5	5	5	5	4	5	5	5	5	5	5	5	5	5	5	5	5	5	5	5	5	5	5	5	5	5	200
1	2	3	4	2	5	2	2	1	3	3	4	3	2	4	4	4	4	4	4	4	4	4	4	4	4	4	4	4	4	3	3	3	3	4	4	3	4	4	4	4	4	4	3	4	3	4	3	4	147
2	2	3	2	2	3	2	1	3	4	4	4	4	4	4	4	4	4	4	4	4	4	4	5	4	4	4	4	4	4	5	4	4	4	4	4	4	4	4	4	4	4	4	5	4	4	4	4	4	160
1	2	3	3	2	4	2	1	4	4	4	4	4	4	4	4	5	5	5	5	5	5	5	5	5	5	5	5	5	5	4	5	4	3	3	4	4	5	5	5	4	5	5	5	5	5	5	5	5	184
1	2	3	2	2	2	2	1	1	4	4	4	4	4	4	4	5	4	4	4	4	4	4	5	4	4	4	4	4	4	4	4	4	5	4	4	4	4	4	4	4	4	4	4	4	4	4	4	4	160
1	3	2	6	2	1	1	1	2	4	4	4	4	4	5	5	5	5	5	5	5	4	4	4	5	5	5	4	4	4	4	4	4	3	5	4	3	3	5	4	4	4	4	4	4	4	4	4	5	170
1	1	4	1	1	1	2	1	2	5	5	5	5	5	5	5	5	5	5	5	5	3	5	5	5	5	5	4	3	5	5	5	5	2	5	5	5	5	5	5	5	5	5	5	5	5	5	5	5	192
2	2	3	3	2	3	1	1	2	3	3	3	3	3	3	3	3	3	3	3	3	3	3	3	3	3	3	3	3	4	4	4	4	4	4	3	3	4	4	3	3	3	4	3	4	3	3	3	3	130
1	2	3	2	2	1	2	1	1	5	5	5	5	5	5	4	5	5	5	5	5	5	5	5	4	5	5	5	5	5	5	5	4	5	5	5	5	5	5	5	5	5	5	5	5	5	5	5	5	200
1	3	3	2	2	3	2	1	2	3	3	3	3	3	3	3	3	3	3	3	3	3	3	3	3	3	3	3	3	3	3	3	3	3	3	3	3	3	3	3	3	3	3	3	3	5	3	3	3	122
2	2	3	2	2	2	2	1	2	5	5	5	5	5	5	5	5	5	5	4	5	5	5	5	4	5	5	5	5	5	5	5	5	5	4	5	5	5	5	5	5	5	5	5	5	5	5	5	5	200
2	2	3	6	2	1	2	1	2	5	4	5	5	5	5	5	5	5	5	5	5	5	5	5	5	5	5	5	5	4	5	5	3	5	5	5	5	5	5	5	4	4	4	5	5	4	4	4	4	189
1	3	3	2	2	2	2	1	2	5	5	5	5	5	5	5	5	5	5	5	5	5	5	5	5	5	5	5	5	5	5	5	5	5	4	5	5	5	5	4	5	5	5	5	5	5	5	5	5	200
2	2	4	6	1	2	2	1	3	4	4	4	4	4	4	4	4	5	4	4	4	4	4	4	5	4	4	4	4	4	4	4	4	4	4	5	4	4	4	4	4	4	4	4	4	4	4	4	4	160
1	2	3	2	2	2	1	1	1	5	5	5	5	5	5	5	5	5	5	5	5	5	5	5	5	5	5	5	5	5	5	4	5	4	5	5	5	5	5	5	5	5	5	5	5	5	5	5	5	198
1	2	3	2	2	2	2	1	1	5	5	5	5	5	5	5	5	5	5	5	5	5	5	4	5	5	5	5	5	5	5	5	5	5	5	5	5	5	5	5	4	5	5	5	5	5	5	5	5	200
1	3	3	2	2	4	2	1	2	5	5	5	5	5	5	5	5	5	5	4	5	5	5	5	5	5	5	5	5	5	5	5	5	5	4	5	5	5	5	5	5	5	5	5	5	5	5	5	5	200
2	2	4	3	2	3	2	1	2	5	5	5	5	5	5	5	5	4	5	5	5	5	5	5	5	5	5	5	5	3	5	5	5	5	4	5	5	5	5	5	5	4	5	5	5	5	5	5	5	200
1	2	3	4	1	6	1	1	1	4	4	4	4	4	4	4	4	4	4	4	4	4	4	4	4	4	4	4	4	4	4	4	3	4	4	5	4	5	4	4	4	4	3	4	4	4	4	4	4	160
1	2	3	4	1	6	2	2	1	4	5	4	4	3	4	4	4	4	4	4	4	4	4	4	4	4	4	4	4	4	4	4	4	4	4	4	4	4	4	4	4	4	4	4	4	4	4	4	4	160
2	3	3	2	2	2	2	1	1	4	5	4	4	4	4	4	5	5	5	5	5	5	5	5	5	5	5	5	5	5	5	5	5	4	5	5	4	5	5	5	4	5	5	5	5	5	5	5	5	191
2	2	3	2	2	1	1	1	1	4	5	4	5	5	5	5	5	5	5	5	5	5	5	5	5	4	5	4	5	4	5	5	5	5	5	4	5	5	5	5	5	5	4	4	5	5	5	5	5	192
2	3	3	3	2	3	2	1	3	4	5	5	5	5	5	4	4	4	4	5	5	5	5	5	5	5	5	5	5	4	4	4	4	4	5	5	5	5	5	5	5	5	5	5	5	5	5	5	5	189
1	3	3	3	2	3	2	1	2	5	5	5	5	5	5	5	5	5	5	4	5	5	5	5	5	5	5	5	5	4	5	5	5	5	5	5	4	5	5	5	5	5	5	5	5	5	5	5	5	200
2	2	4	2	1	3	3	1	1	4	4	3	3	3	4	4	4	4	4	5	4	4	4	4	4	4	4	4	4	3	3	3	3	3	3	3	4	3	4	4	3	3	3	3	3	4	4	4	5	146
2	3	2	4	2	2	2	1	2	5	5	5	5	5	4	4	4	4	4	4	4	4	4	4	4	4	4	4	4	4	4	4	4	4	4	4	4	4	4	4	4	4	4	4	4	4	4	4	4	165
2	2	3	3	2	3	1	1	2	4	4	4	4	4	5	4	4	4	4	4	4	4	4	4	5	4	4	4	4	4	4	4	4	4	4	4	4	4	5	4	4	4	4	4	4	4	4	4	4	160
2	2	3	6	2	1	2	1	1	4	5	5	4	5	5	5	5	5	5	4	4	3	4	5	5	5	5	5	5	5	5	4	4	3	5	5	5	4	5	4	5	5	4	5	5	4	5	5	5	185
2	2	3	2	2	4	2	1	2	3	4	4	4	5	4	4	4	4	4	4	4	4	4	5	4	5	4	4	5	4	4	5	4	4	4	4	4	4	4	4	4	4	4	4	4	4	4	4	4	164
2	2	3	2	1	2	1	1	3	4	4	4	4	4	4	4	4	4	4	5	4	4	4	4	4	4	4	4	4	4	5	4	4	4	4	4	4	4	4	4	4	5	4	4	4	4	4	4	4	160
1	3	3	5	2	2	2	1	3	4	5	4	4	4	4	4	3	5	5	2	4	4	5	4	5	5	5	4	4	4	4	4	3	4	4	4	4	5	5	5	4	4	4	3	3	3	4	4	4	163
2	3	3	3	2	2	2	1	4	5	5	5	4	5	5	5	5	5	5	5	5	5	5	4	5	5	5	5	5	5	5	5	5	5	5	5	5	5	5	5	5	4	5	5	5	5	5	5	5	200
1	4	3	3	2	3	2	1	2	3	3	4	4	4	4	4	3	3	4	5	4	4	5	5	4	4	4	4	4	4	4	4	4	4	4	4	4	5	4	4	4	4	4	4	4	4	4	4	4	160
2	3	3	2	2	2	2	1	2	5	5	5	5	5	5	5	5	2	5	5	4	5	5	5	5	5	5	4	5	5	5	5	5	5	5	5	5	5	5	5	5	5	4	5	5	5	5	5	5	196
1	3	3	2	2	2	2	1	3	5	5	5	5	5	5	5	5	5	5	5	5	5	5	5	5	5	5	5	5	5	5	5	4	5	5	5	5	5	4	5	5	5	5	5	5	5	5	5	5	200
2	4	1	5	2	1	1	1	2	4	4	4	5	4	4	4	4	4	4	4	4	4	5	4	4	4	4	4	4	4	4	4	4	4	5	4	4	4	4	4	4	4	4	4	4	4	4	4	4	160
2	3	3	2	2	2	2	1	2	5	5	5	4	5	5	5	5	5	5	5	5	5	5	5	5	5	5	4	5	5	5	5	5	5	5	5	5	5	5	5	5	5	4	5	5	5	5	5	5	200
1	2	3	2	2	2	2	1	4	5	5	5	5	5	5	5	5	5	4	5	5	5	5	5	5	5	5	5	5	5	5	5	5	5	5	5	5	4	5	5	5	5	5	5	5	5	5	5	5	200
1	2	3	4	2	5	2	1	2	3	4	4	4	4	3	3	5	2	4	3	5	3	4	5	5	5	5	3	4	5	3	5	5	5	4	5	4	4	4	3	4	4	4	4	4	4	4	4	3	160
2	2	3	4	2	4	2	1	1	4	4	4	3	4	4	4	4	2	4	5	5	5	4	5	4	4	4	3	3	5	4	5	4	4	3	4	4	5	4	4	3	3	3	3	4	4	4	5	5	159
1	2	3	4	2	6	2	1	3	4	4	4	4	4	4	4	4	4	4	4	4	3	4	4	4	4	4	4	4	4	5	4	4	4	4	4	4	4	4	4	4	4	4	4	5	4	4	4	4	160
2	2	3	2	1	2	2	1	2	4	4	4	4	4	4	4	4	4	4	4	3	4	4	4	4	4	4	4	4	4	4	4	4	4	4	4	4	4	4	4	5	4	4	4	4	4	4	4	4	160
1	3	3	3	2	3	2	1	3	4	4	4	4	4	4	4	5	4	4	4	4	4	4	4	5	4	4	4	4	4	4	4	4	4	4	4	4	4	4	5	4	4	4	4	4	4	4	4	4	160
2	2	3	3	1	2	1	1	2	4	4	4	3	5	3	5	5	3	4	4	3	3	4	5	4	3	5	3	4	5	3	5	3	3	4	3	4	4	4	5	2	3	2	4	4	4	4	3	5	152
2	1	3	2	1	2	2	1	2	5	5	5	5	5	5	5	5	5	5	5	4	5	5	5	5	5	5	5	5	5	5	5	5	5	5	5	5	5	5	5	5	5	5	5	5	5	5	5	5	200
2	1	3	1	1	1	2	1	2	5	5	5	4	5	5	5	5	5	5	5	5	5	5	5	5	5	3	5	5	5	5	5	5	5	5	5	4	5	5	5	5	5	5	5	5	5	5	5	5	200
2	3	3	2	2	2	2	1	4	4	4	4	4	4	4	5	5	4	4	4	4	4	4	5	5	4	4	4	5	4	4	4	4	4	4	4	4	5	4	4	4	4	4	4	4	4	4	4	4	166
2	2	4	2	1	3	2	2	2	4	5	4	4	3	4	4	5	3	5	5	5	5	5	5	5	4	4	4	4	4	4	4	4	5	4	5	4	5	5	4	4	4	5	4	4	5	4	4	4	173
2	4	1	6	2	2	2	1	3	4	3	4	2	3	4	4	4	3	3	2	4	4	4	4	4	4	4	4	4	4	4	4	4	4	4	3	4	4	4	4	4	4	4	4	4	4	4	4	4	151
2	2	3	3	1	2	2	1	3	4	4	4	4	5	4	4	4	4	4	5	4	4	4	4	4	4	4	4	4	4	4	4	4	4	4	4	4	4	4	4	4	4	4	4	4	4	5	4	4	160
2	2	3	2	2	2	1	1	2	5	5	5	5	5	5	5	5	5	5	5	5	5	5	4	5	5	5	5	5	5	5	5	5	5	5	5	5	4	5	5	5	5	5	5	5	5	5	5	5	200
2	2	3	2	2	1	1	1	4	5	5	5	5	5	5	5	5	4	5	5	5	5	5	5	5	5	5	5	5	5	5	5	5	5	5	5	5	5	5	5	5	5	5	5	5	5	5	5	5	200
2	2	4	2	2	4	2	2	4	5	5	5	5	5	5	5	5	3	5	5	5	5	5	5	5	5	5	5	5	5	5	5	5	5	5	4	5	5	5	5	5	5	5	5	5	5	5	5	5	197
1	2	2	6	1	5	2	1	3	4	5	5	5	5	5	5	5	5	5	5	5	5	5	5	5	5	5	5	5	5	3	5	5	5	5	5	5	5	5	4	5	5	5	5	5	5	5	5	5	199
1	1	3	1	1	6	2	1	1	5	5	5	5	5	5	5	5	5	5	4	5	5	5	4	5	5	5	5	5	5	5	5	5	3	5	5	5	5	5	5	5	5	5	5	5	5	5	5	5	200
2	1	3	1	1	1	2	1	3	4	4	4	5	5	4	4	4	4	5	4	5	5	5	5	5	5	5	5	5	5	5	5	5	5	5	5	5	5	5	5	5	5	5	5	5	5	5	5	5	192
1	2	4	1	1	1	2	1	2	4	5	4	3	4	5	4	5	3	4	4	5	4	4	5	4	4	4	4	4	5	4	4	3	4	4	4	3	4	5	4	4	4	5	4	4	4	5	4	5	166
2	1	4	1	1	1	2	1	2	4	4	4	4	4	3	4	4	3	4	4	5	5	4	5	4	4	4	3	3	4	3	4	4	4	3	4	4	4	4	4	3	4	4	4	4	5	4	4	5	158
2	1	3	1	1	1	2	1	2	4	5	5	5	5	5	4	5	5	5	5	5	5	5	5	5	5	5	5	5	5	5	5	5	5	4	5	5	5	5	5	5	4	5	5	5	5	5	5	5	199
2	1	3	2	1	1	2	1	2	4	4	4	4	4	4	5	4	4	4	4	4	4	4	4	4	4	4	5	4	4	4	4	4	4	4	4	4	4	4	4	4	4	4	4	4	4	4	4	4	160
2	1	4	1	1	1	2	1	2	4	5	4	4	4	4	3	5	4	4	4	3	4	4	5	4	5	5	4	4	5	4	5	4	4	4	4	5	5	4	4	4	3	5	4	4	3	4	5	4	167
2	2	4	1	1	1	2	1	1	3	4	4	4	5	4	4	4	4	4	4	5	5	5	5	5	5	5	5	5	3	3	4	3	4	5	5	5	5	5	5	5	5	5	5	5	5	5	5	5	181
1	4	2	2	2	2	2	1	2	4	4	4	4	4	4	4	5	2	4	4	3	4	4	5	4	4	4	5	4	4	4	4	4	4	5	4	4	4	4	4	4	4	4	4	4	3	5	4	5	162
2	1	4	1	1	1	2	1	3	5	5	5	5	5	5	4	5	5	5	5	5	5	5	5	5	5	5	5	5	5	5	5	5	4	5	5	5	5	5	5	5	5	5	5	5	5	5	5	5	200
1	2	4	3	2	2	2	1	2	4	4	4	4	4	4	4	4	4	4	4	4	4	3	4	4	4	4	4	3	4	4	4	3	3	4	4	4	4	4	4	4	4	4	4	4	4	4	4	4	156
2	2	4	4	1	6	2	1	2	3	4	4	3	4	4	4	4	3	5	4	4	3	5	5	4	5	3	4	3	4	3	3	3	3	3	3	4	4	4	4	4	4	4	4	4	5	4	5	5	155
2	1	3	1	1	1	1	1	2	4	5	5	5	5	4	4	4	5	5	5	5	5	5	5	5	4	5	5	5	4	4	4	4	4	3	3	4	4	4	5	5	5	4	5	5	5	5	5	5	182
1	1	4	1	1	1	2	1	2	3	4	4	5	5	5	4	5	5	5	3	3	4	4	4	4	4	4	4	4	3	4	4	2	4	4	5	4	5	4	4	5	2	4	4	4	3	4	4	3	159
1	3	3	2	2	3	2	1	5	5	5	5	5	5	5	5	5	5	5	4	5	5	5	5	5	5	5	5	5	5	4	5	5	5	5	5	5	5	5	5	5	5	5	4	5	5	5	5	5	200
2	2	4	3	2	2	2	1	3	5	5	5	5	5	5	4	5	3	5	5	5	5	5	5	4	5	5	5	5	4	5	5	5	5	5	5	5	5	3	4	5	5	5	5	5	5	5	5	5	196
2	3	3	3	4	1	4	1	3	5	5	5	5	5	5	5	5	5	5	4	4	5	5	5	5	5	5	5	5	5	5	5	5	5	5	5	5	5	5	5	5	5	5	5	5	5	5	5	5	198
1	3	3	2	2	3	2	1	3	4	4	4	4	4	4	4	4	4	4	4	4	5	4	4	4	4	4	4	4	4	4	4	5	4	4	4	4	4	4	4	4	4	4	4	4	4	4	4	4	160
2	1	3	5	1	3	2	1	4	4	5	4	4	4	4	5	5	3	3	5	5	4	5	5	4	3	4	4	4	4	3	3	3	3	3	4	3	4	3	5	4	4	4	3	5	4	5	5	5	161
2	1	3	1	1	1	2	1	2	4	4	4	4	4	4	4	4	5	4	4	4	4	4	4	5	4	4	4	4	4	4	4	4	4	4	4	4	4	4	4	5	4	4	4	4	4	4	4	4	160
1	1	4	1	1	1	2	1	1	3	4	4	4	4	4	4	4	4	4	3	4	4	4	5	5	5	5	5	5	4	4	4	5	4	4	5	4	3	5	4	5	4	4	3	4	5	4	5	4	168
2	4	2	2	2	2	2	1	2	5	5	5	5	5	5	4	5	4	4	4	5	5	4	4	5	4	4	4	4	4	4	4	5	4	4	4	5	4	4	4	4	5	4	4	4	4	5	4	4	174
2	2	4	4	1	3	2	2	2	4	4	4	5	4	5	5	5	3	4	4	5	5	5	4	4	5	4	3	3	5	4	5	4	4	3	4	5	4	3	4	4	5	4	4	4	5	4	4	4	168
2	2	4	4	1	3	2	1	2	4	5	5	5	5	5	5	5	5	5	5	5	5	5	5	5	5	5	5	5	5	5	5	4	3	5	2	5	4	5	4	5	4	3	5	5	5	5	5	5	188
2	2	4	2	2	3	2	1	2	4	4	4	4	4	5	5	5	5	5	5	5	5	5	5	5	5	5	5	5	5	5	5	5	5	5	5	5	5	5	5	5	5	5	5	5	5	5	5	5	195
1	1	3	1	1	1	2	1	1	3	4	4	4	4	3	4	4	4	4	4	4	4	4	5	4	4	4	4	4	4	4	4	4	4	4	3	4	5	4	4	3	4	5	4	4	4	4	4	4	159
2	2	3	2	2	2	2	1	1	4	4	4	4	4	4	5	5	4	4	5	5	5	5	5	5	5	5	4	4	4	3	3	3	3	4	5	5	5	4	4	4	4	4	4	4	4	4	4	4	169
2	2	4	2	2	4	2	2	2	4	4	4	4	4	4	5	4	4	4	4	4	4	4	4	4	4	5	4	4	4	4	4	4	4	4	4	4	4	4	4	4	5	4	4	4	4	4	4	4	160
2	1	4	1	1	1	2	1	2	4	4	4	4	4	5	4	4	5	5	4	3	4	5	5	4	5	5	5	4	5	5	4	4	4	5	5	5	4	4	5	4	4	5	3	5	5	5	5	5	178
2	4	2	3	2	2	2	1	3	4	4	4	4	4	4	4	4	2	4	4	4	4	4	5	4	4	4	4	4	4	4	3	4	4	4	4	4	4	4	4	4	4	4	4	4	4	4	4	4	158
1	1	3	1	1	1	1	1	1	4	4	4	4	4	4	4	4	4	4	4	4	4	4	4	4	4	4	4	4	4	4	4	4	4	4	4	4	4	4	4	4	4	4	4	4	4	4	4	4	160
2	1	3	1	1	1	2	1	3	5	5	5	5	5	5	5	3	2	4	5	5	5	5	5	5	5	5	5	5	5	5	5	5	5	5	5	5	5	5	5	5	5	5	5	5	5	5	5	5	194
2	1	3	1	1	1	3	1	3	5	5	5	5	5	5	5	5	4	5	5	5	5	5	5	5	5	5	5	5	5	5	5	5	5	5	5	5	5	5	4	5	5	5	5	5	5	5	5	5	200
2	1	3	1	1	1	2	1	2	5	5	5	5	5	5	5	5	5	5	5	5	5	5	5	5	5	5	5	5	5	5	5	5	5	3	5	5	5	3	5	5	5	5	5	5	5	5	5	5	196
1	2	3	5	2	5	3	1	3	5	5	5	5	4	5	5	5	5	5	5	5	5	5	4	5	5	5	5	5	5	5	5	5	5	5	5	5	5	5	5	5	5	5	5	5	5	5	5	5	200
2	1	3	1	1	1	2	2	4	4	4	4	4	4	4	4	4	4	4	4	4	5	4	5	5	3	4	3	4	4	4	4	3	4	4	4	3	4	4	4	4	4	3	4	2	4	4	3	5	156
1	1	3	1	1	2	2	1	2	4	4	4	4	4	4	4	5	3	4	5	4	5	5	5	5	5	5	5	5	3	4	4	4	4	4	4	4	4	3	5	4	5	4	5	5	5	5	5	3	173
1	4	1	4	2	1	1	1	1	4	4	4	4	4	3	3	3	3	3	3	3	3	3	3	3	3	3	3	3	3	3	3	3	3	3	3	3	3	3	3	3	3	3	3	3	3	3	3	3	125
2	1	4	1	1	1	2	1	2	5	5	5	5	5	5	5	5	5	5	5	5	5	5	5	5	5	5	5	5	4	5	5	4	5	5	4	5	5	5	5	5	5	5	5	3	5	4	4	5	193
1	4	1	3	4	2	3	1	3	5	5	5	5	5	5	5	5	5	5	5	5	5	5	5	5	5	5	5	5	4	4	4	4	4	4	4	4	5	5	5	5	5	5	5	5	5	5	5	5	192
1	1	4	1	1	1	2	1	2	4	5	5	5	3	5	5	5	5	5	5	5	5	5	5	5	5	4	3	4	4	4	5	4	4	5	5	5	5	5	5	5	5	5	5	5	5	5	5	5	189
2	1	3	1	1	1	2	1	2	4	4	4	4	4	4	5	4	2	4	3	2	5	5	5	4	3	4	4	3	4	3	5	2	4	4	3	3	4	4	4	3	4	4	4	4	5	4	4	5	154
1	1	3	1	1	1	2	1	2	3	4	5	5	5	5	5	5	5	5	3	1	3	3	4	4	5	5	5	5	4	4	5	5	5	5	5	5	5	5	5	5	5	5	5	5	5	5	4	5	182
2	3	2	4	2	1	2	1	3	4	4	4	5	4	4	4	4	4	5	4	4	4	4	4	4	4	4	4	4	4	5	4	4	4	4	4	4	4	5	4	4	4	4	4	4	5	4	4	4	160
1	4	3	5	2	2	2	1	2	2	4	3	3	4	3	3	4	3	4	4	3	3	2	3	3	4	4	4	3	3	2	3	3	4	3	3	4	4	4	4	3	3	3	4	4	3	4	4	3	134
2	1	4	1	1	4	2	1	1	5	5	5	5	4	5	5	5	5	5	5	4	5	5	5	5	5	5	5	5	5	4	5	5	5	5	5	5	5	5	5	5	5	5	5	5	5	5	5	5	200
1	1	3	1	1	1	3	1	2	4	4	4	4	4	5	5	5	5	5	5	5	5	5	5	5	5	5	5	5	5	5	5	3	5	3	5	5	3	4	5	5	5	5	5	5	5	5	5	5	188
2	1	3	1	1	1	2	1	1	5	5	5	5	5	5	5	5	5	5	5	5	5	4	5	3	5	4	3	4	5	5	5	5	5	5	5	5	5	5	5	4	3	5	4	5	3	5	5	5	187
2	1	3	1	1	1	1	1	3	4	4	4	4	5	4	4	5	4	3	3	3	4	5	5	4	4	3	4	5	4	3	4	3	3	4	2	4	4	3	4	4	4	3	3	4	4	4	4	5	154
2	4	2	6	2	1	2	1	2	4	4	4	4	4	4	4	3	4	4	4	4	4	4	4	4	4	4	4	4	4	4	4	4	4	4	4	4	4	4	4	4	4	4	4	4	4	4	4	4	159
1	1	3	1	1	1	2	1	2	5	5	5	4	5	5	5	5	5	5	5	4	5	5	5	5	5	5	5	5	5	5	5	5	5	5	4	5	5	5	5	5	5	5	5	5	5	5	5	5	200
1	1	3	1	1	1	2	1	2	5	5	5	5	5	5	5	5	5	5	5	5	5	5	5	5	5	5	5	5	5	5	5	5	4	4	4	5	4	4	5	5	4	4	4	4	4	4	4	4	187
1	3	3	2	2	2	3	1	1	5	5	5	4	5	5	5	5	4	5	5	5	5	4	5	5	5	5	5	5	5	5	5	5	5	5	5	5	4	5	5	5	5	5	5	5	5	5	5	5	199
1	4	2	6	2	1	2	1	2	4	4	4	4	4	4	4	4	5	4	4	4	4	4	4	4	4	4	4	4	5	4	4	4	4	4	4	4	4	4	4	4	4	4	5	4	4	4	4	4	160
2	2	3	2	2	2	2	1	1	4	4	4	4	4	4	4	4	5	4	4	4	4	4	4	4	5	4	4	4	4	4	4	4	4	4	4	4	4	4	4	4	4	4	4	4	4	4	4	4	160
2	4	2	3	2	2	2	1	3	4	4	4	4	4	4	4	4	2	4	3	4	4	4	4	4	4	4	4	4	4	4	4	4	4	3	4	4	4	4	4	4	4	4	4	4	4	4	4	4	156
2	3	2	4	2	1	2	1	3	4	4	4	4	4	4	5	4	4	4	4	4	4	4	4	5	4	4	4	4	4	4	4	4	5	4	4	4	4	4	4	4	4	4	5	4	4	4	4	4	160
1	2	3	2	2	2	2	1	2	5	5	5	5	5	5	5	5	5	5	5	5	5	5	5	5	5	5	5	5	5	5	4	4	4	5	5	5	4	5	5	5	5	5	5	5	5	5	5	5	196
1	2	3	2	2	2	2	1	2	4	4	4	4	4	4	4	4	4	4	5	4	4	4	4	4	4	4	4	4	4	4	4	4	4	4	5	4	4	4	4	4	4	4	5	4	4	4	4	4	160
2	1	3	1	1	1	2	1	2	5	5	5	5	4	5	3	5	3	4	4	3	5	5	5	5	3	5	5	3	4	4	4	4	3	3	5	4	4	5	5	5	5	5	5	5	5	5	5	5	177
2	2	4	2	1	4	2	2	3	5	5	5	5	5	5	5	5	5	5	5	5	5	5	5	5	5	5	5	5	5	5	5	5	5	5	5	5	5	3	5	5	5	5	5	5	5	5	3	4	195
1	3	3	4	2	5	2	1	3	4	5	4	4	4	5	4	5	4	4	4	5	4	3	4	4	5	4	3	3	4	4	4	4	3	4	4	4	4	4	4	3	4	3	3	4	3	3	4	4	156
1	1	3	1	1	1	2	1	2	5	4	5	5	5	5	5	5	5	5	4	4	4	4	4	4	3	4	5	4	4	4	4	3	4	4	4	4	4	4	5	4	4	4	4	4	4	4	4	4	169
2	4	2	4	2	1	2	1	2	4	4	4	4	4	3	4	4	3	4	3	3	3	4	4	4	4	4	4	4	4	4	4	4	4	4	4	3	4	4	4	4	4	4	4	4	4	4	4	4	154
2	2	3	2	2	2	2	1	1	5	5	5	5	5	5	5	5	5	5	5	5	5	5	5	5	5	5	5	5	5	5	5	5	5	5	5	5	5	5	5	5	5	5	5	5	5	5	5	5	200
2	1	3	1	1	1	2	1	4	4	4	4	4	4	5	4	4	4	4	4	4	4	4	4	5	4	4	4	4	4	4	4	4	4	4	4	5	4	4	4	4	4	4	4	4	4	5	4	4	160
2	2	3	2	2	1	2	1	2	5	5	4	5	5	5	5	5	5	5	5	5	4	5	5	5	5	5	5	4	5	5	5	5	5	5	5	5	4	5	5	5	5	5	5	5	5	5	5	5	200
1	2	3	3	2	3	1	1	1	4	4	4	4	4	4	4	4	4	4	4	4	4	4	4	4	4	4	4	4	3	4	4	3	4	4	3	3	4	4	4	4	4	4	4	4	4	4	4	4	156
2	3	1	3	2	2	2	1	3	4	4	5	5	5	5	5	5	5	5	4	5	5	4	5	5	5	5	5	5	5	5	5	5	5	5	5	5	5	5	5	5	5	5	5	5	5	5	5	5	196
1	2	3	2	3	2	2	1	1	4	4	4	4	4	5	4	4	4	4	4	4	4	4	4	4	4	5	4	4	4	4	4	4	4	4	4	4	4	4	4	4	4	4	4	4	4	4	4	4	160
2	4	2	3	2	2	2	1	2	3	3	4	3	3	4	4	4	4	4	4	4	4	4	4	4	4	4	4	4	4	4	4	4	4	4	4	4	4	4	4	4	4	4	4	4	4	4	4	4	156
2	2	3	2	2	2	2	1	3	4	4	4	4	4	5	5	5	5	5	5	5	5	5	5	5	5	5	5	5	5	5	5	3	3	4	3	4	4	4	5	5	5	5	5	5	5	5	5	5	185
1	4	1	5	2	1	2	1	2	4	4	4	4	4	4	4	4	4	4	4	4	3	3	3	4	4	4	4	4	4	4	4	4	4	4	3	3	3	3	4	4	4	4	4	4	4	4	4	4	153
2	2	3	2	1	1	2	1	2	3	3	3	3	4	4	4	4	4	3	4	4	4	4	4	4	4	4	4	4	3	4	4	4	4	3	3	3	3	3	4	4	4	4	4	4	4	4	4	4	149
2	2	3	3	2	4	2	1	3	5	5	5	5	5	5	5	4	5	5	5	5	5	5	5	5	5	5	5	5	5	5	5	5	4	5	5	5	5	5	5	5	5	5	5	5	4	5	5	5	200
1	2	3	2	2	2	2	1	2	5	5	5	5	5	5	5	5	5	5	5	4	5	5	5	5	5	5	4	5	5	5	5	5	5	5	5	5	5	5	5	5	5	5	5	5	5	5	5	5	200
2	2	3	2	1	1	2	1	1	4	4	4	4	4	4	4	4	4	4	4	4	4	5	4	4	4	4	4	4	4	4	4	4	4	4	4	4	4	4	4	4	4	4	4	5	4	4	4	4	160
2	4	2	2	2	1	2	1	4	4	4	4	5	4	4	4	4	4	4	5	4	4	4	4	4	4	4	4	4	4	4	4	4	4	4	4	5	4	4	4	4	4	4	4	4	4	4	4	4	160
1	2	3	2	2	2	2	1	3	4	4	5	4	5	4	4	5	4	4	5	5	5	4	4	5	5	5	5	5	4	4	4	4	4	4	4	4	4	4	4	4	5	4	4	4	4	5	4	4	173
1	3	3	3	2	4	2	1	2	4	4	4	4	4	4	4	4	5	4	4	4	4	4	4	4	4	4	4	4	4	5	4	4	4	3	4	3	4	4	4	5	4	4	4	4	4	4	4	4	158
2	1	3	1	1	1	1	1	1	4	5	4	4	4	4	5	4	5	5	5	5	5	5	5	5	5	4	4	4	5	4	4	4	4	5	5	5	5	4	4	4	4	5	4	4	4	4	4	4	177
1	4	2	4	2	2	2	1	3	5	4	4	4	4	4	4	4	4	4	5	5	5	5	5	5	5	5	5	5	5	5	5	5	5	5	5	5	5	5	4	4	4	4	4	4	4	4	4	4	181
2	2	4	1	1	1	1	1	1	4	4	4	5	4	4	4	4	4	4	4	4	4	4	4	4	4	4	4	4	4	4	4	4	4	4	5	4	4	4	4	4	4	4	4	4	4	4	4	4	160
2	2	4	2	2	2	2	1	1	4	4	4	4	4	4	5	4	4	4	4	4	4	4	5	4	4	4	4	4	4	4	4	4	5	4	4	4	4	4	4	4	5	4	4	4	5	4	4	4	160
2	2	3	2	2	1	2	1	1	5	5	5	5	5	5	5	4	5	5	5	5	5	5	5	4	5	5	5	5	5	5	5	5	5	5	5	5	5	5	5	5	4	5	5	5	5	5	5	5	200
1	2	3	2	1	2	2	1	2	5	5	5	5	5	4	4	4	4	4	4	4	4	4	4	4	4	4	4	4	4	4	4	4	4	4	4	4	4	4	4	4	4	4	4	4	4	4	4	4	165
2	2	3	3	1	2	2	1	2	4	4	4	4	4	4	4	5	4	4	4	4	4	4	4	4	4	5	4	4	4	4	4	4	4	4	4	4	4	4	4	4	4	4	4	5	4	4	4	4	160
1	2	3	2	2	1	2	1	3	4	5	4	4	4	5	5	4	2	5	5	5	5	5	5	5	5	5	5	5	4	5	4	4	4	3	4	5	4	4	5	5	5	5	5	5	5	5	5	5	183
2	3	3	3	2	3	3	1	2	3	4	4	3	3	4	4	5	5	5	4	4	3	5	4	4	5	5	4	3	3	4	4	3	4	4	4	5	4	5	3	4	4	5	4	3	4	4	3	4	159
1	2	3	4	2	6	2	1	2	4	4	5	5	5	5	5	5	5	5	4	4	5	4	5	4	4	5	4	5	4	5	4	5	4	4	5	4	5	4	5	5	3	4	5	5	4	4	5	5	181
1	1	3	1	1	1	2	1	2	5	5	5	3	5	4	5	5	5	5	5	5	5	3	5	5	5	5	5	5	5	5	5	5	5	4	5	5	5	5	5	5	5	5	5	5	5	5	5	5	194
1	3	3	2	2	3	2	1	2	5	5	5	5	5	5	5	5	5	5	5	5	5	5	5	4	5	5	5	5	5	5	5	5	5	5	4	5	5	5	4	5	5	5	5	5	5	5	5	5	200
2	4	2	6	2	3	1	1	1	4	3	3	4	4	4	4	4	3	4	4	4	4	3	5	4	4	4	4	4	4	3	4	4	5	3	4	3	4	3	4	3	4	4	4	4	3	4	4	3	151
2	2	3	2	2	3	2	1	1	4	4	4	4	4	5	4	4	4	4	4	4	4	4	4	4	4	4	5	4	4	4	4	4	4	4	4	4	4	4	4	4	4	4	4	4	4	4	4	4	160
2	2	3	2	2	1	1	1	2	3	4	3	4	4	4	4	4	3	4	3	4	4	4	4	4	4	4	4	4	4	4	4	3	4	4	4	4	4	4	4	4	4	4	4	4	4	4	4	4	155
2	1	3	1	1	1	2	1	2	4	4	4	4	4	4	4	4	4	4	5	5	5	5	5	3	4	3	3	3	4	3	4	4	4	5	5	4	4	4	5	4	4	3	3	4	3	4	5	5	162
2	2	4	6	2	4	2	2	4	5	5	5	5	5	5	5	5	5	5	5	5	5	5	5	5	5	5	5	5	5	5	5	5	5	5	5	5	5	4	5	4	5	4	5	5	5	5	5	5	197
2	1	3	1	1	1	2	1	1	4	4	4	4	4	3	3	4	3	3	4	4	4	4	4	3	3	4	3	3	4	3	4	4	4	4	4	3	3	4	3	3	3	3	4	4	3	4	3	5	144
2	4	2	5	2	1	2	1	2	4	4	3	4	4	4	4	4	4	4	4	4	4	4	4	4	4	4	4	4	4	4	4	4	4	4	4	4	4	4	4	4	4	4	4	4	4	4	4	4	159
1	2	4	1	1	1	2	1	3	4	4	4	4	4	4	4	5	4	4	4	4	5	4	4	4	4	4	4	4	4	4	4	4	4	4	4	4	5	4	4	4	4	4	4	4	4	5	4	4	161
2	2	4	4	1	4	2	2	2	4	4	4	4	4	4	4	5	5	5	5	4	5	4	5	4	4	4	4	4	5	5	5	5	5	4	5	5	5	5	4	4	4	4	4	5	5	5	5	5	180
2	1	4	1	1	1	2	1	2	5	4	5	5	3	5	5	5	5	5	5	5	5	4	5	5	5	5	4	5	5	5	5	5	4	5	5	5	5	4	5	5	5	5	5	5	5	5	5	5	193
1	2	3	2	2	2	2	1	2	4	5	4	5	5	5	5	5	5	5	5	5	5	5	5	5	5	5	5	5	5	5	5	5	5	4	2	5	5	2	5	5	5	5	5	5	5	5	5	5	191
1	2	3	3	2	2	1	1	2	5	5	5	5	5	5	5	4	5	5	5	5	5	5	5	5	5	5	5	5	5	5	5	5	5	5	5	5	5	4	5	5	5	5	5	5	5	5	5	5	200
1	4	1	4	2	1	2	1	4	4	4	4	4	4	4	4	4	4	4	5	4	4	4	4	4	4	4	4	4	4	5	4	4	4	4	4	4	4	4	4	4	4	5	4	4	4	4	4	4	160
2	2	4	2	1	3	2	1	2	4	4	4	5	4	5	5	5	3	5	5	4	4	5	4	4	5	5	5	5	5	5	5	5	5	5	5	5	5	5	5	5	5	5	5	5	5	5	5	5	190
2	1	3	1	1	1	2	1	1	3	3	4	4	4	4	4	4	3	4	4	4	4	4	4	4	3	4	4	4	3	4	4	4	3	3	3	3	3	4	3	4	4	4	4	4	4	4	4	4	149
2	2	4	2	2	4	2	1	1	3	4	4	4	4	4	5	4	4	4	4	5	5	5	5	5	5	5	4	5	4	5	5	2	3	4	4	4	5	5	4	1	1	1	3	4	5	4	4	5	161
1	2	4	1	1	1	1	1	1	2	3	2	2	2	1	5	5	1	1	4	3	3	1	5	3	2	4	3	2	2	2	5	4	4	5	4	3	1	2	3	3	2	2	2	4	3	2	2	1	110
2	3	3	2	2	1	1	1	1	3	3	3	3	3	4	4	4	4	4	4	4	4	4	4	4	4	4	4	4	4	4	4	4	4	4	4	4	4	4	4	4	4	4	4	4	4	4	4	4	155
1	3	2	4	3	3	2	1	1	3	3	3	3	3	4	3	4	3	3	3	3	3	3	3	3	4	3	3	3	3	3	4	3	4	3	3	3	3	3	4	3	3	3	3	3	3	3	3	3	120
1	2	4	2	2	3	2	1	1	4	4	4	4	4	4	5	5	5	4	4	4	4	4	4	4	5	4	4	4	5	5	5	4	5	4	4	4	4	4	4	4	4	4	4	4	4	4	4	4	168
2	1	3	1	1	1	2	1	2	4	4	4	4	4	4	4	5	4	4	4	4	4	4	4	4	4	4	4	4	4	4	4	4	4	4	4	4	5	4	4	4	4	4	4	4	4	5	4	4	160
1	2	3	2	2	2	1	1	2	4	5	4	5	5	5	5	5	5	5	5	5	5	5	5	4	4	5	5	5	5	5	4	5	5	5	5	5	5	5	5	5	5	5	5	5	5	5	5	5	195
1	2	4	2	2	2	2	1	3	4	4	4	4	4	4	4	4	4	4	4	4	4	4	4	4	5	4	4	4	4	4	4	5	4	4	4	4	4	4	4	4	4	4	5	4	4	4	4	4	160
2	2	3	6	2	1	1	1	2	5	5	5	5	5	4	5	4	5	4	4	5	4	4	4	5	5	4	5	4	5	4	4	4	5	4	5	5	4	4	5	4	4	5	4	5	5	4	4	4	179
1	2	3	2	2	1	1	1	1	5	5	4	5	5	5	4	5	5	5	5	5	5	5	4	5	5	5	5	5	5	5	5	5	5	5	4	5	5	5	5	4	5	5	5	5	5	5	5	5	200
1	2	3	6	2	3	2	1	1	4	5	4	3	4	5	5	5	5	5	5	5	5	5	5	5	5	5	5	5	5	5	5	5	5	5	5	5	5	5	5	4	5	4	5	5	5	4	5	5	192
2	1	3	1	1	1	2	1	1	4	4	4	4	4	5	5	5	5	5	5	5	5	5	5	5	5	5	5	5	5	5	5	5	5	5	5	5	5	5	5	5	5	5	5	5	5	5	5	5	195
1	2	3	3	1	3	2	1	3	3	3	3	3	3	4	4	4	1	5	4	5	4	4	4	3	4	4	3	3	3	4	2	5	4	3	4	5	5	5	4	4	4	3	3	4	4	5	5	4	151
2	2	3	2	1	2	1	1	1	4	4	4	4	4	4	4	4	4	4	4	4	4	4	4	4	4	4	4	4	4	4	4	5	4	4	5	4	4	4	4	4	4	5	4	4	5	4	4	4	164
1	3	3	6	2	6	2	1	3	5	5	5	5	5	5	5	5	5	5	5	5	5	5	4	5	5	5	5	4	5	4	5	5	5	5	5	5	5	5	5	5	5	5	5	5	5	5	5	5	197
1	3	3	4	1	2	2	1	2	2	4	4	4	4	3	3	4	2	4	4	4	4	4	5	4	4	4	3	4	4	4	4	3	4	4	3	4	4	4	4	4	4	4	4	4	4	4	4	5	153
1	2	1	6	2	4	1	1	1	3	4	4	3	3	3	3	4	4	4	4	4	4	4	4	4	4	4	5	4	4	4	4	4	5	5	5	4	4	4	4	4	3	3	4	4	3	3	3	3	153
2	2	4	2	1	3	2	1	2	4	3	5	5	5	5	5	5	5	5	5	5	5	5	5	5	5	5	5	5	5	5	3	4	4	5	5	5	5	5	5	5	5	5	3	5	5	5	5	5	191
1	2	4	4	2	5	1	1	1	3	3	3	3	2	4	3	3	3	3	4	3	4	4	1	3	3	3	3	3	3	3	3	3	3	3	3	3	3	3	3	3	3	3	3	3	3	3	3	3	121
1	3	1	5	2	5	2	1	1	4	4	4	3	4	4	4	4	4	4	4	4	4	4	4	4	4	4	4	4	4	4	4	4	4	4	4	4	4	4	4	4	4	4	4	4	4	4	4	4	159
2	2	4	4	1	4	2	2	2	4	4	4	4	4	5	3	5	4	5	4	4	4	4	5	5	5	5	5	5	4	4	4	4	4	4	4	4	4	4	4	4	4	4	4	4	4	4	4	4	168
1	2	3	3	2	2	1	1	1	4	4	4	4	4	4	4	4	4	4	5	4	4	4	4	4	4	4	4	4	4	5	4	4	4	4	4	4	4	4	4	4	4	5	4	4	4	4	4	4	160
2	3	3	2	2	2	2	1	2	4	4	4	4	4	5	4	4	4	4	4	4	5	4	4	4	4	4	4	4	4	4	4	4	4	4	4	4	4	4	4	4	4	4	4	5	4	4	4	4	160
2	1	3	1	1	1	2	1	3	4	4	4	4	4	4	4	4	4	4	4	4	4	4	4	4	3	4	4	4	4	4	4	4	3	4	4	4	4	4	4	4	4	4	4	3	4	4	4	4	157
2	1	3	4	1	4	3	1	1	3	4	4	3	4	4	4	4	5	5	5	5	4	5	5	3	3	3	2	3	4	3	3	3	4	4	4	3	5	5	3	3	3	4	4	4	3	4	4	4	152
1	1	3	1	1	1	2	1	4	4	5	4	5	4	5	5	5	5	5	4	5	5	5	5	5	5	5	5	5	4	5	5	5	4	3	5	5	5	5	5	5	5	5	5	5	5	5	5	5	192
2	2	4	2	1	3	2	1	1	3	3	3	3	3	3	3	4	3	3	3	3	4	3	3	3	3	4	3	3	3	3	3	3	3	3	3	4	3	4	3	3	3	3	3	3	3	4	3	3	120
2	3	2	6	2	1	2	1	3	5	5	5	5	5	5	5	5	5	5	4	5	5	5	5	5	5	5	5	4	5	5	5	5	5	5	5	5	5	5	5	5	5	5	5	5	5	5	5	5	198
2	3	3	3	2	2	2	1	2	5	5	4	5	5	5	5	5	5	5	5	5	5	5	5	5	5	4	5	5	5	5	5	5	5	5	5	5	5	5	5	5	5	5	4	5	5	5	5	5	200
1	1	4	1	1	4	2	1	2	4	4	4	4	4	5	4	5	4	5	5	5	5	5	5	5	5	5	4	5	5	4	5	4	4	4	4	4	4	4	4	4	4	4	4	4	4	4	4	5	175
2	2	3	3	2	3	2	1	1	4	4	4	4	4	4	4	4	4	4	4	5	4	4	4	4	4	4	4	4	4	4	4	4	4	5	4	4	4	4	4	4	4	4	4	4	4	5	4	4	160
1	2	4	2	1	2	2	1	2	4	4	4	4	4	5	5	5	5	5	5	5	5	5	5	5	5	5	5	5	5	5	5	5	3	5	5	5	3	4	4	4	4	4	5	5	5	5	5	5	186
1	3	4	2	2	5	2	1	4	5	5	5	5	4	5	5	5	5	5	5	5	5	5	5	5	5	5	5	5	4	5	5	5	5	3	4	4	4	4	5	5	5	5	5	4	5	4	5	5	190
2	2	4	2	1	4	2	1	1	4	5	5	5	4	4	4	4	4	4	4	4	4	4	5	5	5	5	4	4	4	4	4	4	4	4	4	4	4	4	4	4	4	4	4	4	4	4	4	4	167
1	2	4	4	1	4	2	1	3	4	4	5	5	5	5	5	5	5	5	4	5	4	5	5	4	5	4	5	5	5	5	5	5	5	4	5	5	5	4	4	3	3	5	5	4	5	4	5	5	185
2	1	3	2	1	1	1	1	1	4	4	4	4	4	4	4	4	5	5	4	4	4	5	5	4	4	4	5	5	4	4	5	4	5	4	4	4	5	5	4	4	4	5	4	4	5	5	4	4	173
2	2	4	4	2	4	1	1	3	5	5	5	5	5	5	5	5	4	5	5	5	5	5	5	5	5	5	5	5	5	5	5	5	5	4	5	5	5	5	5	5	5	5	5	5	5	5	5	5	200
2	2	4	4	1	3	2	1	2	4	4	4	4	4	4	4	4	4	4	4	4	4	4	4	4	4	4	4	4	4	4	4	4	4	5	4	4	5	4	4	4	4	4	4	5	4	4	4	4	160
1	2	3	2	2	1	2	1	1	5	5	5	5	5	5	5	5	5	5	5	4	5	5	5	5	5	5	5	5	5	4	5	5	5	5	5	5	5	5	5	5	5	5	5	5	5	5	5	5	200
2	3	4	2	2	5	2	1	4	4	4	4	4	4	5	5	5	5	5	5	5	5	5	5	5	5	5	5	5	5	5	5	5	5	5	5	5	5	5	5	5	5	5	5	5	5	5	5	5	195
2	3	4	5	2	6	2	1	1	4	4	4	4	4	2	2	2	2	2	4	4	4	4	4	4	4	4	4	4	4	4	4	4	4	4	4	4	4	4	4	4	4	4	4	4	4	4	4	4	150
2	1	3	1	1	2	2	1	2	4	4	4	4	4	5	5	5	2	3	5	4	4	4	5	4	4	4	4	4	3	4	3	4	4	4	4	4	4	3	4	4	4	4	4	4	4	4	4	4	159
2	2	3	6	1	4	2	1	3	4	4	4	4	4	3	3	4	2	4	4	4	4	4	4	4	4	4	4	4	4	3	3	3	4	4	4	4	4	4	4	4	4	4	4	4	4	4	4	4	153
2	4	3	3	2	4	3	1	2	5	4	4	5	4	5	5	5	2	4	5	4	4	4	5	5	5	4	5	4	5	4	4	4	5	5	4	4	5	5	5	4	5	4	4	5	5	5	4	4	178
2	2	4	3	2	2	2	1	1	5	5	5	5	5	4	3	3	4	4	5	4	5	3	5	5	5	4	4	5	4	4	4	5	5	5	5	5	5	5	4	5	5	5	5	5	5	5	5	5	184
2	3	3	3	2	3	2	1	2	4	4	4	4	4	5	5	5	5	5	5	5	5	5	5	5	5	5	5	5	5	5	5	5	5	5	5	5	5	5	5	5	5	5	5	5	5	5	5	5	195
1	3	3	2	2	2	2	1	1	4	4	4	4	4	4	4	5	5	5	4	4	4	4	4	5	5	5	5	5	4	4	4	4	4	5	5	5	5	5	5	5	5	5	5	5	5	5	5	5	183
2	2	4	5	1	4	2	1	2	4	4	4	4	4	4	4	4	4	4	4	4	4	4	4	4	4	4	4	4	4	4	4	4	4	4	4	4	4	4	4	4	4	4	4	4	4	4	4	4	160
2	2	4	4	1	4	2	1	1	4	4	4	4	4	4	4	4	4	4	4	4	4	4	4	4	5	4	4	5	4	4	4	4	4	4	4	4	4	4	4	4	4	4	4	4	4	4	4	4	162
1	3	3	4	2	3	4	1	4	4	4	4	4	4	4	4	4	4	4	4	4	4	4	4	4	4	4	4	4	4	4	4	4	4	4	4	4	4	4	4	4	4	4	4	4	4	4	4	4	160
2	2	4	2	1	2	2	1	2	5	5	5	5	5	5	5	5	5	4	5	5	5	5	5	5	5	5	5	5	5	5	5	5	5	5	5	5	5	4	5	5	5	5	5	5	5	5	5	5	198
2	2	4	1	1	5	2	2	2	3	4	4	4	4	4	4	4	3	4	4	4	4	4	4	4	5	4	4	4	4	4	4	4	4	4	4	4	4	3	4	3	3	4	3	4	4	3	4	4	154
1	2	3	3	2	3	3	1	3	5	5	5	5	4	5	5	5	5	5	5	5	5	5	5	4	5	5	5	5	5	5	5	5	5	5	5	5	5	5	5	5	5	5	4	5	5	5	5	5	200
2	2	2	4	2	1	1	1	2	5	5	5	5	5	4	5	5	5	5	5	5	5	5	4	5	5	5	5	5	5	5	5	5	5	5	5	5	5	5	5	5	5	4	5	5	5	5	5	5	200
1	2	4	2	2	2	2	1	2	3	4	4	4	4	4	4	5	4	4	4	4	4	4	4	4	4	4	4	4	4	4	4	5	4	4	4	4	4	4	4	4	4	4	4	4	4	4	4	4	159
2	1	3	1	1	1	2	1	4	4	5	4	4	5	4	4	4	4	4	5	5	4	5	5	4	4	4	5	4	5	5	5	5	5	5	5	5	5	5	4	5	4	4	4	5	5	5	5	5	183
1	1	4	1	1	1	2	1	1	4	4	4	4	4	4	4	5	5	4	4	4	4	4	4	5	5	5	4	4	5	5	5	4	4	5	4	5	4	5	5	4	4	4	5	4	4	4	4	4	173
2	2	4	2	1	3	2	1	2	3	5	5	5	5	3	4	4	4	3	5	5	5	3	5	3	4	4	4	4	3	3	3	3	3	4	4	4	4	4	4	5	3	5	4	4	4	5	4	4	160
1	1	3	1	1	1	2	1	5	4	4	4	4	4	4	3	5	3	3	4	3	4	3	5	4	3	4	4	3	4	4	5	4	4	4	4	3	5	2	3	4	5	4	4	4	4	3	4	3	152
2	2	4	4	1	3	2	2	1	5	4	4	4	4	3	4	4	3	5	4	3	4	5	5	4	4	4	3	3	4	3	5	3	4	4	4	4	5	4	4	4	4	5	4	4	4	4	4	4	160
1	4	3	2	2	3	2	1	3	4	4	4	4	4	4	4	4	4	4	4	4	4	5	5	4	4	4	4	5	4	4	5	4	5	4	4	4	5	4	4	4	4	4	4	4	4	4	4	4	166
1	2	3	2	2	2	2	1	3	3	3	4	3	3	3	3	3	3	3	4	3	3	3	3	3	4	3	3	3	3	3	3	3	4	3	3	3	3	3	3	3	3	3	4	3	3	3	3	3	120
2	4	2	6	2	1	2	1	2	4	4	4	4	4	4	4	4	5	4	4	4	4	4	4	4	4	4	4	4	4	4	4	4	5	4	4	4	4	4	4	4	4	4	4	4	4	4	4	4	160
1	4	3	2	2	3	2	1	2	4	4	4	4	4	4	4	4	4	4	4	3	3	4	4	4	4	4	5	4	4	4	4	4	3	4	4	3	4	4	4	4	4	3	4	4	4	4	5	4	157
1	3	1	5	2	2	2	1	2	5	4	5	4	5	5	4	5	4	5	5	4	5	4	5	4	5	4	5	4	3	5	4	5	5	5	4	5	5	4	5	4	5	4	5	5	4	5	4	5	182
2	2	4	2	2	1	1	1	1	4	4	4	4	4	4	5	4	4	4	4	4	4	4	4	4	5	4	4	4	4	4	4	4	4	4	4	4	4	4	4	4	4	4	4	4	4	4	4	4	160
1	3	3	2	2	3	3	1	3	4	5	5	5	5	5	5	5	5	5	5	5	5	5	5	5	5	5	5	5	5	5	5	4	5	4	4	5	4	4	5	4	5	5	5	5	4	4	4	5	190
2	3	3	2	3	2	2	1	2	4	4	5	5	4	4	4	4	4	4	4	4	4	4	4	4	4	4	4	4	4	4	4	4	4	4	4	4	4	4	4	4	4	4	4	4	4	4	4	4	162
1	3	3	2	2	3	2	1	2	3	3	3	3	3	3	3	3	3	3	4	4	4	4	4	4	4	4	4	4	4	4	4	4	4	4	4	4	4	4	4	4	4	4	4	5	5	5	5	5	155
2	2	3	2	2	1	2	1	1	5	5	5	5	5	5	5	5	5	5	5	5	5	5	5	5	5	5	5	5	5	4	5	5	4	5	5	5	5	5	5	5	5	5	5	5	5	5	5	5	200
2	3	3	2	2	1	2	1	3	5	5	5	5	5	5	4	5	5	5	5	5	5	5	5	4	5	5	5	5	5	5	5	5	5	5	5	5	5	5	5	5	5	5	5	5	5	4	5	5	200
1	3	3	3	2	3	3	1	2	4	4	4	4	4	5	5	5	1	5	5	5	5	5	5	5	5	5	5	5	5	5	5	5	5	5	5	5	5	5	5	5	5	5	5	5	5	5	5	5	191
1	2	4	6	1	2	2	1	1	4	5	4	4	4	5	4	5	4	4	4	4	4	3	5	4	5	4	4	4	5	5	5	4	5	4	5	5	5	5	4	3	3	3	4	5	4	5	5	5	173
2	4	1	2	2	2	2	1	5	5	4	4	4	4	4	4	4	4	4	5	4	4	5	4	4	4	4	5	4	5	4	4	4	5	5	4	4	5	5	4	4	4	5	4	4	4	4	4	5	171
2	2	4	5	1	1	2	2	2	4	5	4	4	4	4	5	5	3	5	3	4	4	5	5	4	4	5	4	4	4	4	5	5	5	5	5	5	5	5	5	5	5	5	5	4	4	4	5	5	180
1	2	3	4	2	2	2	1	1	3	4	4	4	3	4	5	4	4	3	4	3	3	4	4	4	4	4	4	4	4	3	4	4	4	4	5	4	4	4	4	4	4	4	4	4	4	4	4	4	156
1	2	3	4	2	4	2	1	3	5	5	5	5	5	5	5	5	5	5	5	5	5	5	5	5	5	5	5	5	5	4	5	5	5	5	5	5	5	5	5	5	4	5	5	5	5	5	5	5	200
2	3	3	3	2	2	2	1	2	4	5	5	5	4	5	5	5	4	4	5	5	5	4	5	5	5	4	5	5	5	5	5	4	4	4	4	4	3	3	4	4	4	3	3	4	4	4	4	4	173
1	4	2	6	2	1	2	1	3	4	4	4	4	4	5	5	5	5	4	4	4	5	5	5	5	5	5	4	4	4	4	4	4	4	5	4	5	5	4	4	4	4	4	4	4	4	4	4	4	173
2	2	3	2	2	3	2	1	3	4	4	4	4	4	4	4	4	4	4	4	4	4	4	4	4	5	4	4	4	4	4	4	4	4	4	4	4	5	4	4	4	4	4	4	4	4	4	4	4	160
2	2	3	4	2	1	2	1	1	4	4	4	4	4	4	4	4	4	4	4	4	5	4	4	4	4	4	4	4	4	4	4	4	4	4	4	4	4	4	4	4	4	4	4	5	4	4	4	4	160
2	3	1	6	2	2	2	1	3	4	5	4	5	4	4	4	4	4	4	4	4	4	4	4	4	4	4	4	4	4	4	4	4	4	4	4	4	4	4	4	4	4	4	4	4	4	4	4	4	162
2	3	3	2	2	3	2	1	2	5	5	5	5	5	5	5	5	5	5	5	5	5	5	5	4	5	5	5	5	4	5	5	5	5	5	5	5	5	5	5	5	5	5	5	5	5	5	5	5	200
1	2	4	4	1	4	2	1	1	4	4	2	4	4	4	3	5	4	5	5	5	3	4	4	4	4	4	3	3	5	3	4	4	4	4	4	3	3	4	3	3	3	4	3	3	3	4	4	4	150
2	2	4	1	1	1	1	1	3	3	3	3	3	3	3	4	4	2	3	3	3	3	4	4	4	4	4	3	3	4	4	4	4	4	4	4	4	4	3	3	3	3	3	3	3	3	3	3	3	135
2	1	3	1	1	1	2	1	2	4	4	4	4	4	4	5	4	4	4	4	4	4	4	4	5	4	4	4	4	4	4	4	5	4	4	4	4	4	4	4	4	4	4	4	4	4	4	4	4	160
2	4	1	4	2	1	2	1	1	3	3	3	3	3	3	4	3	3	3	3	4	3	3	3	3	3	4	3	3	3	3	3	3	4	3	3	3	3	3	4	3	3	3	4	3	3	3	3	3	120
2	2	4	1	1	1	1	1	2	3	3	4	4	4	4	4	4	4	4	3	4	4	4	4	4	4	4	4	4	4	3	3	4	3	4	3	4	3	4	4	4	4	4	4	4	4	4	4	4	152
2	3	3	3	2	3	2	1	3	4	4	4	4	4	4	5	5	5	4	5	5	5	5	5	4	4	4	4	3	4	4	4	4	4	5	4	4	4	4	4	4	4	4	4	4	4	4	4	4	168
2	3	1	6	2	1	2	1	1	4	4	4	4	4	4	5	4	4	4	4	4	4	4	5	4	4	4	4	4	4	4	5	4	4	4	4	4	4	4	4	4	4	4	4	5	4	4	4	4	160
2	2	4	1	1	1	2	1	2	4	4	3	4	5	4	5	5	3	3	4	5	5	5	5	4	4	4	4	4	5	4	5	4	4	4	4	4	4	4	4	5	4	4	5	5	5	4	5	5	172
2	2	3	3	2	1	2	1	2	4	5	5	5	4	5	5	5	5	5	5	5	5	5	5	5	5	5	5	5	5	5	5	5	5	5	5	5	5	5	4	5	5	5	5	5	5	5	5	5	199
1	2	3	2	2	2	1	1	3	5	5	5	5	5	4	5	5	5	5	5	5	5	5	5	5	5	5	5	5	5	5	5	5	5	5	5	5	5	5	5	4	5	5	5	5	5	5	5	5	200
2	4	3	2	2	2	2	1	2	3	4	4	4	4	4	4	4	4	4	4	4	4	4	4	4	4	4	4	4	4	4	4	4	4	4	4	4	4	4	4	4	4	4	4	4	4	4	4	4	159
1	2	3	3	2	2	1	1	1	5	4	4	5	5	5	5	5	5	5	5	5	5	5	5	5	5	5	5	5	5	5	5	5	5	5	5	5	5	5	5	5	5	5	5	5	5	5	5	5	198
2	2	4	6	1	1	2	1	3	4	3	4	5	4	4	4	4	4	4	4	4	4	4	4	4	4	4	4	4	4	4	4	4	4	4	4	4	4	4	4	4	4	4	4	4	4	4	4	4	160
2	3	3	2	2	2	1	1	1	4	4	4	4	4	4	4	4	3	4	5	3	4	4	4	4	4	4	3	3	3	3	4	4	3	4	4	4	4	4	4	4	4	3	4	4	4	4	4	4	153
2	1	3	1	1	1	2	1	4	5	5	5	5	5	5	4	5	5	5	3	5	5	5	5	5	4	5	4	5	5	5	5	5	4	5	4	5	5	4	5	5	5	5	4	5	5	5	5	5	191
1	2	4	2	2	3	2	1	2	4	4	4	4	4	4	4	4	4	3	4	4	4	4	4	4	4	4	4	4	3	4	4	4	4	4	4	4	4	4	4	4	4	4	4	4	4	4	4	4	158
1	2	3	4	2	6	2	1	4	3	2	4	4	3	4	4	4	3	4	4	4	4	4	4	4	4	4	3	3	3	4	4	3	4	3	4	3	4	2	4	4	4	3	4	3	4	3	4	5	145
2	3	3	2	2	5	2	1	3	4	4	4	4	5	4	4	4	4	4	4	4	4	4	4	4	4	4	4	4	4	4	4	4	5	4	4	4	4	4	4	4	4	4	4	5	4	4	4	4	160
1	1	3	5	1	2	2	1	3	5	5	5	5	3	5	5	5	3	5	5	5	5	5	5	5	5	5	4	5	5	5	5	4	4	5	5	5	3	4	5	5	5	5	3	5	5	5	5	5	188
1	2	4	2	1	3	2	1	1	2	4	4	4	5	4	3	4	4	4	5	4	5	4	4	4	4	4	5	4	3	3	4	3	4	4	4	4	3	4	4	4	3	4	4	4	4	3	4	4	155
1	3	4	2	2	5	2	1	4	4	4	4	4	4	4	4	4	4	4	4	4	4	4	4	4	4	4	4	4	4	4	4	4	4	4	4	4	4	4	4	4	4	4	4	4	4	4	4	4	160
1	2	3	4	1	5	2	1	2	4	4	4	4	4	4	4	4	4	4	4	3	4	4	4	4	4	4	4	4	4	3	4	4	4	4	4	4	4	4	4	3	4	4	5	5	5	4	5	5	163
1	2	3	6	2	3	4	1	2	4	4	3	4	3	4	4	4	3	5	4	4	3	4	4	4	4	4	3	4	3	3	4	4	4	3	4	4	4	3	4	4	4	4	4	3	4	4	4	5	152
2	3	3	3	2	4	2	1	3	4	4	4	4	5	4	5	5	4	4	4	3	4	5	4	5	5	5	5	4	3	4	4	4	3	2	2	4	4	5	4	4	4	4	4	2	3	4	4	5	160
1	2	4	1	1	1	2	1	1	4	4	4	4	4	4	3	4	3	4	4	3	4	4	4	4	5	3	3	4	4	3	4	4	4	4	4	3	4	4	4	4	4	4	5	5	4	4	5	4	157
1	2	3	4	1	4	1	1	3	5	4	4	5	3	5	5	5	5	4	5	5	5	4	4	4	4	5	4	4	4	4	4	4	3	3	3	4	4	3	4	4	4	3	4	4	4	4	5	5	166
2	2	3	4	2	4	2	1	1	4	5	4	4	5	5	4	5	5	5	5	4	4	5	3	5	4	4	4	3	4	5	4	4	4	4	5	4	4	3	4	5	5	5	5	4	5	4	5	4	174
2	2	4	2	2	3	2	1	1	4	4	4	4	4	2	4	2	4	2	4	4	3	4	4	4	4	4	2	4	3	4	4	3	4	4	3	4	4	3	4	3	4	4	3	4	3	4	4	3	143
1	3	3	2	2	2	2	1	3	4	4	4	4	4	4	5	4	4	4	4	4	4	4	5	4	4	4	5	4	4	4	4	4	4	4	5	4	4	4	4	4	4	4	5	4	4	4	4	4	160
1	1	3	6	1	1	1	1	3	3	4	4	4	4	4	4	4	4	3	3	3	3	3	4	4	4	4	4	4	4	4	4	4	4	4	4	4	4	4	4	4	4	4	4	4	4	4	4	4	154
1	3	3	2	2	2	2	1	3	4	4	4	4	4	4	4	4	4	5	4	4	4	4	4	5	4	4	4	4	4	4	4	4	4	4	4	4	4	4	4	4	4	4	4	4	4	4	4	4	160
2	2	3	6	2	4	2	1	2	4	4	4	4	5	5	4	5	4	5	4	4	4	5	5	4	4	4	4	4	4	4	4	4	4	5	5	5	4	5	4	3	3	4	4	4	4	3	4	5	168
1	3	3	3	2	4	2	1	2	5	4	3	4	4	4	4	4	3	4	4	5	4	4	5	5	4	4	5	4	5	4	4	4	5	5	5	4	4	4	5	4	4	4	3	4	3	4	4	3	165
1	3	3	2	2	3	2	1	4	4	4	4	4	4	4	4	4	4	4	4	4	4	4	4	4	4	4	4	4	4	4	4	4	4	4	4	5	4	4	4	4	4	4	4	5	4	4	4	4	160
2	2	3	6	1	6	2	1	2	3	3	3	3	3	2	4	4	2	2	4	4	4	4	4	3	4	4	4	3	3	4	4	3	2	3	3	3	3	4	4	4	4	3	3	3	3	4	4	4	135
1	2	3	2	2	4	1	1	2	4	4	4	4	4	4	4	4	3	4	4	3	3	4	3	4	4	3	4	3	4	4	3	4	3	4	3	4	4	4	4	3	4	3	4	4	3	4	4	4	148
2	3	3	3	2	2	2	1	2	4	4	4	4	5	4	4	4	4	4	4	4	4	4	4	4	4	4	5	4	4	4	4	4	4	4	4	4	4	4	4	4	4	4	4	4	4	4	4	4	160
2	1	3	4	1	3	2	1	3	5	5	5	5	5	4	4	5	4	3	5	5	4	5	5	4	4	4	5	5	5	5	5	5	5	5	5	5	5	5	4	4	5	4	4	4	5	4	4	4	183
1	4	3	2	2	4	2	1	3	4	4	3	4	3	4	4	4	4	3	4	4	4	4	5	4	5	4	5	4	4	4	4	3	5	3	4	5	4	3	4	4	5	4	4	4	4	4	4	4	160
2	1	3	1	1	1	1	1	4	3	3	3	3	3	3	3	4	4	4	4	4	4	4	4	4	4	4	4	4	4	4	4	4	4	4	4	4	4	4	4	4	4	4	4	4	4	4	4	4	153
2	2	4	2	4	5	2	1	3	2	3	3	4	4	4	3	4	2	4	4	4	5	4	4	3	4	3	3	4	4	4	3	2	3	4	3	4	4	4	4	2	4	2	4	3	4	3	4	4	140
2	2	4	4	2	6	2	1	3	4	4	4	4	4	4	5	4	4	4	4	4	4	4	4	4	4	5	4	4	4	4	4	4	4	4	4	4	4	4	4	4	4	4	4	4	4	4	4	4	160
2	3	3	6	2	2	2	1	3	4	4	4	4	4	4	4	4	4	4	4	4	4	4	4	4	4	4	4	4	4	4	5	4	4	4	4	4	4	4	4	4	4	5	4	4	4	4	4	4	160
2	2	3	6	2	2	2	1	2	4	4	4	4	4	4	4	4	4	4	4	5	4	4	4	4	4	4	4	4	4	4	4	4	4	4	4	4	4	4	4	4	4	4	4	4	4	4	4	4	160
1	2	2	4	2	2	2	1	3	4	5	5	4	5	5	5	4	5	5	5	5	5	5	5	5	5	5	5	5	5	5	5	5	5	5	5	5	5	5	5	5	5	5	5	5	5	5	5	5	199
1	3	3	4	2	4	1	1	1	4	4	4	4	4	4	4	4	5	4	4	4	4	4	4	4	4	4	4	5	4	4	4	4	4	4	4	4	4	4	4	4	4	4	5	4	4	4	4	4	160
2	1	3	1	1	1	2	1	5	5	5	5	5	5	5	5	5	5	5	5	5	5	5	5	5	5	5	5	5	5	5	4	5	5	5	5	5	5	5	4	5	5	5	5	5	5	5	5	5	200
1	2	3	6	2	3	2	1	3	4	5	5	5	5	5	5	5	4	5	5	5	5	5	5	5	5	5	5	5	5	5	5	5	5	4	4	4	4	4	5	5	5	4	4	4	4	4	4	4	186
1	3	3	4	3	2	1	1	1	4	5	5	5	5	5	5	5	5	5	5	5	5	5	5	5	5	5	5	5	5	5	5	5	5	5	5	5	5	5	5	5	5	5	5	5	5	5	5	5	199
2	2	3	5	2	4	2	1	2	4	4	4	4	4	4	4	4	3	4	4	4	4	4	4	4	4	4	4	4	4	4	4	4	4	4	4	4	4	4	4	4	4	4	4	4	4	4	4	4	159
1	3	2	2	2	3	2	1	3	4	4	4	4	4	4	4	4	2	4	4	4	4	4	4	4	4	4	4	4	4	4	4	4	4	4	4	4	4	4	4	4	4	4	4	4	4	4	4	4	158
1	3	2	6	2	2	2	1	2	5	5	5	5	5	5	5	5	3	5	5	4	5	5	5	5	5	5	5	4	5	5	5	5	5	5	5	5	5	5	5	5	5	5	5	5	5	5	5	5	196
2	3	3	2	2	2	1	1	1	4	3	4	4	4	4	4	4	4	4	4	4	5	4	4	4	4	4	4	3	4	4	4	4	4	5	4	4	4	4	4	4	4	4	4	4	4	4	4	4	160
1	2	3	3	2	2	2	1	2	4	3	3	4	4	3	4	4	4	4	4	4	4	4	4	4	4	4	4	4	4	4	3	4	4	3	3	4	3	3	4	4	3	3	3	4	4	3	3	4	147
1	2	3	2	2	2	2	1	2	3	3	3	3	4	4	4	4	4	4	3	4	4	3	4	4	4	4	4	4	3	4	4	3	4	5	4	5	5	5	4	4	4	4	3	4	4	4	4	5	156
1	2	3	4	2	6	1	1	2	4	4	3	4	4	4	3	4	3	4	4	4	4	4	4	4	4	4	4	4	4	4	4	4	4	4	4	4	4	4	4	4	4	4	4	4	4	4	4	4	157
1	2	3	4	2	4	2	1	2	3	3	3	4	3	3	3	3	2	3	4	3	3	3	4	4	5	4	3	2	3	3	4	3	3	4	3	3	2	3	3	4	4	3	2	3	2	3	3	5	128
1	3	3	4	2	4	4	2	5	5	5	5	5	5	5	5	5	5	5	4	5	5	5	5	5	5	5	5	5	5	4	5	5	5	5	5	5	5	5	5	5	5	5	5	5	5	5	5	5	200
1	2	3	4	2	6	2	2	4	5	5	5	5	5	5	5	4	5	5	5	5	5	5	5	4	5	5	5	5	5	5	5	5	5	3	5	5	5	5	5	5	5	5	5	5	5	5	5	5	200
2	3	2	5	2	3	2	1	3	5	5	5	5	4	5	5	5	5	5	5	5	5	5	5	5	5	5	5	5	5	5	5	5	5	5	5	5	4	5	5	5	5	5	5	5	5	5	5	5	200
1	2	3	4	1	4	1	1	2	4	4	4	4	4	4	4	5	4	4	5	4	4	4	4	4	4	5	4	4	4	4	5	4	3	4	5	4	5	4	4	5	4	4	4	5	4	5	5	5	170
2	2	3	4	1	4	2	1	1	3	3	3	3	4	4	5	5	4	4	5	5	4	4	5	5	4	4	5	4	4	3	4	3	4	3	4	4	4	3	3	3	4	4	4	4	3	4	4	4	156
2	3	2	5	2	3	2	1	3	5	5	5	5	5	5	5	5	5	4	5	5	5	5	4	5	5	5	5	5	5	4	5	5	5	5	5	5	4	5	4	5	5	5	4	5	5	5	5	5	200
1	3	3	4	2	4	1	1	3	5	5	5	5	5	5	5	5	3	5	4	4	3	5	5	3	4	5	5	3	5	3	5	5	5	4	3	3	3	5	4	5	4	4	5	5	5	5	5	5	177
2	3	1	6	2	1	2	1	2	3	3	4	3	4	3	3	3	3	3	4	4	4	4	4	4	4	4	4	4	4	4	4	3	3	4	4	4	4	4	4	4	4	4	4	4	4	4	4	4	150
1	4	3	2	2	5	2	1	3	4	4	4	5	5	5	4	5	4	4	4	4	5	4	5	4	5	5	5	5	4	4	5	4	5	4	4	4	4	4	4	4	4	5	5	4	4	4	4	4	174
2	3	3	2	2	3	2	1	1	5	5	5	5	5	5	5	5	4	5	5	5	5	5	5	5	5	5	5	5	4	4	4	4	5	5	5	5	5	5	5	5	5	5	5	5	5	5	5	5	195
1	2	3	3	2	3	3	1	3	4	5	5	5	5	5	5	5	5	4	5	5	5	5	5	5	5	5	5	4	4	4	3	3	4	5	4	5	5	5	4	4	4	5	5	5	5	4	5	5	185
1	3	3	3	2	3	2	1	2	5	5	5	5	5	5	5	5	5	5	5	5	4	5	5	5	5	5	5	5	5	5	5	5	5	4	5	5	5	5	5	5	5	5	5	4	5	5	5	5	197
2	1	4	1	1	1	2	1	3	4	4	4	4	4	4	4	4	4	4	4	4	4	4	4	4	4	4	4	4	3	3	4	4	4	4	4	4	4	4	4	4	4	4	4	4	4	4	4	4	158
1	3	3	3	2	4	2	1	2	5	5	5	4	4	5	4	5	5	5	5	4	5	5	5	5	4	4	5	5	5	4	4	5	5	5	4	5	5	5	5	4	4	4	5	5	5	4	4	5	186
2	3	3	2	2	2	2	1	2	5	4	4	4	4	4	4	4	5	4	4	4	5	4	4	4	4	4	4	4	4	4	4	4	4	4	5	4	4	4	4	4	4	4	4	4	4	4	4	4	161
1	4	2	2	2	2	2	1	3	3	4	5	2	4	4	4	5	3	4	4	3	4	4	4	3	4	4	4	4	4	4	3	4	4	3	4	4	4	5	3	4	3	4	3	4	4	4	5	4	153
2	2	3	3	2	2	3	1	2	5	5	5	5	5	5	4	5	5	5	5	5	5	5	5	5	5	5	4	5	5	5	5	5	5	5	5	5	5	5	5	5	5	5	5	5	5	5	5	5	200
1	2	3	3	2	3	3	1	2	5	5	5	5	5	5	5	5	5	5	5	4	5	5	5	5	5	5	5	5	5	5	5	4	5	5	5	5	5	5	5	5	5	5	5	5	5	5	5	5	200
2	2	3	2	2	2	1	1	2	4	4	5	4	5	4	4	4	4	4	4	4	4	4	4	5	4	4	4	4	4	4	4	4	4	4	4	4	4	4	4	4	4	4	4	5	4	4	4	4	164
2	2	3	4	1	2	2	1	2	4	5	4	4	5	4	5	4	5	3	4	5	5	5	5	4	4	4	4	4	4	4	4	4	4	4	5	4	4	5	5	4	4	4	4	4	4	4	4	4	170
1	3	4	5	1	4	2	1	3	4	5	4	4	5	5	5	4	3	3	4	5	3	4	4	4	4	5	4	4	4	5	4	4	4	4	3	4	4	4	4	4	4	4	3	4	4	5	5	5	165
1	2	3	3	2	1	1	1	1	5	5	5	5	5	5	5	5	5	5	5	5	5	5	5	5	5	5	5	5	5	5	5	1	2	2	2	4	4	4	4	4	4	4	4	5	3	3	4	4	173
1	3	3	3	2	2	2	1	2	4	4	4	4	4	4	5	5	1	5	5	4	4	4	4	4	4	4	4	4	4	4	4	4	4	3	4	4	4	4	4	4	4	4	4	4	4	4	4	4	160
1	3	3	2	2	2	2	1	2	3	4	4	5	5	4	4	4	4	4	4	4	4	4	4	4	4	4	5	4	4	4	4	4	4	4	4	4	4	3	4	4	4	4	4	4	4	4	4	4	160
2	3	3	2	2	3	2	1	2	4	4	4	4	4	4	5	4	4	4	4	4	4	4	4	4	4	4	4	4	4	4	4	5	4	4	4	4	4	4	4	4	4	4	4	3	4	4	4	4	160
2	3	3	3	2	2	2	1	2	5	5	5	5	5	4	5	5	5	5	5	5	5	5	5	5	5	4	5	5	5	5	5	5	5	5	5	5	5	4	5	5	5	5	5	5	5	5	5	5	200
2	4	2	2	2	2	2	1	4	4	4	4	4	4	4	4	5	4	4	4	4	4	4	4	4	4	4	4	5	4	4	4	4	4	4	5	4	4	4	4	4	4	5	4	4	4	5	4	4	160
2	4	2	4	2	1	2	1	2	4	4	4	4	4	5	5	4	3	5	5	5	4	5	5	5	4	4	3	4	4	5	4	4	4	4	5	4	5	4	4	4	4	4	4	4	4	4	5	4	170
1	3	3	3	2	5	2	1	2	4	3	4	4	4	4	3	5	4	4	4	4	4	4	4	4	4	4	4	4	4	4	4	4	4	4	4	4	4	5	4	4	4	4	4	4	4	4	4	5	161
2	2	3	6	2	3	2	1	3	4	4	5	5	5	5	5	5	5	5	5	5	5	5	5	5	5	5	5	5	5	5	5	5	5	4	4	4	4	4	5	4	4	5	5	5	5	5	5	5	191
1	3	4	2	2	2	2	1	1	4	4	5	5	5	5	5	4	3	5	5	4	4	5	4	5	5	5	4	3	4	4	4	4	3	4	4	5	4	4	3	3	3	3	3	4	4	4	4	4	164
2	2	4	2	2	4	2	1	2	5	3	3	3	4	5	5	4	4	5	4	4	4	4	4	5	4	4	5	4	5	5	5	4	4	5	4	4	4	4	4	4	4	5	4	5	4	5	5	4
1	1	3	1	1	1	2	2	1	5	4	5	4	4	3	4	4	3	4	4	5	4	4	4	5	4	5	5	5	4	5	4	4	5	4	5	4	4	4	5	4	5	4	4	4	5	4	4	5
2	2	4	1	1	2	2	1	2	4	4	4	4	5	4	4	5	3	5	4	4	4	5	5	5	5	4	3	4	4	4	4	4	4	4	3	5	5	4	4	4	4	4	4	4	4	3	4	3
2	1	4	1	1	1	2	1	2	5	5	5	5	4	5	4	5	2	4	4	5	5	5	5	5	5	5	4	4	3	4	5	5	4	4	4	3	4	3	5	4	5	5	5	4	5	4	5	5
2	2	4	6	1	5	2	1	1	4	4	4	5	4	4	3	5	3	4	5	4	4	4	4	4	4	5	1	1	4	4	2	4	4	3	4	4	5	4	2	4	4	1	3	4	4	2	2	4
2	2	4	4	1	4	2	1	1	4	4	5	5	5	4	4	5	4	4	5	5	5	5	5	4	5	5	5	4	5	5	5	5	5	5	4	5	5	5	4	4	4	5	4	4	5	5	5	5
2	2	4	2	1	4	2	1	1	4	4	4	4	4	5	5	4	4	5	5	5	5	5	5	5	5	4	4	5	5	5	5	5	5	5	4	5	5	2	4	2	3	3	4	4	3	4	4	4
1	2	4	2	2	3	3	1	2	4	4	3	4	3	4	2	5	3	5	4	5	5	5	4	5	5	5	3	3	4	4	4	3	4	4	3	4	4	4	4	5	4	4	4	3	5	5	5	4
2	1	4	4	1	3	2	1	1	4	5	5	5	5	5	5	5	5	4	5	5	5	5	5	5	5	5	5	5	3	1	4	5	1	5	5	5	5	5	5	4	5	5	5	5	5	5	5	5
2	2	4	2	2	3	3	1	1	4	5	4	5	5	3	4	3	4	3	3	4	3	5	5	5	5	4	4	5	5	5	4	4	4	4	4	5	4	5	4	5	4	5	4	5	4	4	5	5
2	2	4	1	1	3	2	1	2	5	4	4	4	4	5	5	5	2	5	5	5	4	5	5	5	5	5	3	5	5	5	5	5	5	5	5	4	4	4	5	2	3	4	4	4	4	4	4	4
1	2	4	2	1	5	2	1	4	5	4	4	4	4	5	5	5	4	4	5	4	4	3	5	5	5	5	4	3	5	4	4	5	4	4	5	5	4	4	5	4	5	4	3	5	4	4	3	4
1	2	4	2	2	3	2	1	1	3	4	5	5	4	4	5	3	4	4	5	4	5	5	5	5	5	5	5	5	4	2	3	3	5	4	4	5	3	4	4	4	3	4	4	3	4	3	4	4
2	2	4	1	1	1	2	1	1	4	4	4	4	4	4	4	4	4	4	5	4	4	4	4	4	4	4	5	4	4	4	4	4	4	4	4	5	4	4	4	4	4	4	4	4	4	4	4	4
2	1	3	1	1	3	2	1	3	3	4	4	5	5	4	5	5	5	4	5	5	5	5	5	5	4	5	5	5	5	3	5	5	5	5	5	5	5	5	5	5	5	5	5	5	5	5	5	3
2	3	4	2	2	6	3	1	1	4	5	5	4	4	4	2	3	3	4	4	4	5	3	5	5	5	4	3	4	4	3	4	3	2	5	4	5	3	3	4	4	5	3	3	3	4	3	5	4
1	2	4	2	1	3	3	2	4	4	4	4	4	4	4	5	4	5	4	5	5	4	5	4	5	4	5	4	4	5	5	4	4	5	5	5	4	4	5	5	5	5	5	4	5	4	4	5	5
2	2	4	2	2	2	2	1	1	3	3	3	3	3	3	3	3	3	3	3	4	3	5	5	4	4	4	4	4	4	4	4	5	5	5	5	4	4	4	4	4	4	4	4	4	4	4	4	4
1	2	4	1	1	1	2	2	1	4	4	3	4	4	4	4	3	4	3	4	4	3	4	4	4	3	4	3	4	4	4	4	4	4	4	4	4	4	4	4	3	3	4	4	4	4	3	4	4
1	2	4	2	2	6	1	1	1	3	3	3	3	3	3	4	4	4	4	4	5	5	4	4	5	5	5	4	4	4	5	4	5	4	4	5	4	5	4	4	5	4	5	4	4	5	5	5	5
1	2	4	2	2	4	2	1	3	4	5	4	3	3	4	3	4	5	3	5	5	5	4	4	4	3	4	2	5	3	4	4	4	4	4	5	4	5	4	4	4	4	5	5	4	5	5	4	4
1	2	4	2	1	3	2	1	3	4	4	3	4	4	5	4	5	4	4	5	4	4	4	5	4	5	5	4	4	5	5	4	4	3	4	5	4	4	4	4	5	4	5	4	5	4	5	4	4
1	2	4	2	1	5	1	1	2	4	4	5	5	4	5	5	5	5	2	5	3	2	2	4	4	5	5	3	4	4	5	5	5	3	3	4	4	4	5	5	4	3	4	4	5	5	3	5	5
1	2	4	2	2	6	2	2	2	4	5	3	4	3	5	4	5	5	3	4	3	3	4	5	4	5	5	4	4	3	4	4	4	5	4	4	5	4	4	4	5	4	4	3	3	4	4	3	3
1	2	4	1	2	1	2	1	3	3	4	4	4	4	4	4	4	3	2	4	5	5	3	5	3	4	3	3	2	4	3	4	3	4	4	2	3	3	5	3	3	4	5	3	5	3	3	4	4
1	2	4	2	2	3	2	1	2	4	4	4	3	3	4	3	3	4	3	4	3	4	3	3	4	4	4	4	4	4	4	4	3	3	4	4	3	3	3	4	3	3	3	3	4	4	3	3	3
2	2	4	4	2	6	2	1	2	5	5	4	5	5	5	5	5	5	5	5	5	5	4	5	5	5	5	3	3	5	4	5	3	5	5	3	5	5	5	5	5	5	5	5	5	5	5	5	5
1	1	4	1	1	1	2	1	3	4	4	4	4	3	3	2	5	2	5	5	3	4	5	5	4	4	5	5	5	4	5	5	4	4	5	5	5	4	3	5	4	4	5	5	5	5	5	4	5
2	2	4	2	2	6	2	1	2	4	4	4	5	5	5	5	5	3	4	5	5	5	5	5	5	5	5	5	5	4	4	5	5	4	4	5	4	5	5	3	3	3	3	4	4	5	3	5	5
1	3	4	4	2	6	2	1	3	4	5	5	4	5	5	5	5	5	4	5	4	4	5	5	5	5	5	5	5	4	5	4	5	4	3	4	4	5	5	5	4	4	4	4	5	4	4	4	4
2	2	4	2	2	5	2	1	1	4	3	5	3	5	4	5	5	2	5	5	5	3	5	5	4	5	3	3	5	3	5	4	5	3	4	3	5	5	2	5	5	5	5	5	4	5	5	5	5
2	1	4	1	1	1	2	1	2	5	5	5	5	5	5	5	5	4	4	5	5	4	4	5	5	5	5	5	5	5	5	5	3	3	5	5	5	3	3	5	5	5	5	4	5	5	5	5	5
1	2	4	2	2	6	4	1	3	5	5	5	5	5	5	4	5	5	5	5	5	5	5	5	5	5	5	5	5	4	5	5	5	5	5	5	4	5	4	5	5	5	5	5	5	5	5	5	5
2	3	4	1	2	3	2	2	2	5	5	5	5	4	5	5	5	4	5	5	5	5	5	5	5	5	5	5	5	5	5	5	5	5	3	4	5	5	5	5	5	5	5	5	4	5	4	5	5
2	1	4	1	1	1	4	1	3	5	4	5	5	5	4	4	5	4	4	4	4	5	5	5	5	5	4	4	3	5	5	3	5	5	4	4	4	5	4	5	5	5	5	5	3	5	5	5	5
2	3	4	2	1	4	4	1	3	4	4	4	4	4	4	4	4	3	4	3	3	3	5	5	5	5	5	5	5	5	5	5	4	3	3	3	3	5	4	4	4	4	5	3	3	3	3	5	3
2	2	4	1	1	1	2	1	1	4	4	4	4	4	4	4	4	4	4	4	4	4	4	4	4	4	4	4	4	4	3	3	3	4	5	4	4	4	3	4	3	4	3	4	4	4	4	4	4
1	2	4	2	2	4	2	1	1	5	5	5	5	4	5	5	5	3	3	5	5	5	4	5	5	5	5	4	5	5	5	5	5	5	5	4	5	5	5	5	5	5	5	5	5	5	5	5	5
2	2	4	6	1	3	2	2	1	4	4	4	4	4	3	3	4	4	4	3	3	3	4	4	4	4	3	3	3	3	4	4	3	3	4	3	4	3	3	3	4	4	4	2	3	4	3	4	3
2	2	4	2	2	6	2	1	2	4	5	3	4	4	5	5	4	4	3	5	5	4	5	4	4	5	4	3	3	4	4	4	3	3	5	4	4	3	3	3	4	4	3	4	5	4	3	4	4
1	2	4	2	2	6	2	1	2	5	4	3	4	5	5	5	4	4	4	5	3	5	4	5	4	5	4	2	3	5	4	5	4	5	5	4	5	5	5	5	3	4	4	4	3	3	3	4	5
1	2	4	2	2	4	2	1	1	5	5	3	3	3	4	4	4	4	4	5	5	5	5	5	3	5	5	3	4	5	4	4	4	5	5	5	5	5	5	5	4	4	4	4	5	5	5	5	5
2	3	4	2	2	3	2	1	2	4	4	4	5	4	5	4	4	4	4	5	5	5	4	5	5	5	5	5	4	5	5	4	4	4	4	4	4	4	4	5	4	4	4	5	5	5	4	5	5
1	2	4	2	1	4	2	1	2	4	4	5	4	4	4	5	4	4	5	5	4	5	4	5	4	4	5	5	4	4	5	5	4	5	5	5	4	5	5	5	4	5	5	5	4	4	5	4	5
2	2	4	1	2	3	1	1	2	4	4	4	4	4	4	4	4	4	4	3	3	5	5	5	4	4	4	4	3	4	4	4	4	3	4	4	4	3	4	4	4	4	4	4	3	4	3	4	4
2	2	4	2	2	3	2	1	2	5	5	4	5	5	5	4	5	3	5	5	5	5	4	5	5	4	4	5	5	5	5	4	5	5	5	4	5	5	5	5	5	5	5	4	5	5	5	4	5
2	2	4	2	1	3	3	1	1	4	4	4	4	5	5	4	4	4	4	5	5	5	5	5	4	4	4	3	3	4	4	4	4	4	4	4	4	5	5	4	4	4	5	4	4	3	4	4	4
1	2	4	1	1	1	3	1	2	4	4	4	4	4	4	4	4	4	4	4	4	4	4	4	4	3	4	4	3	4	4	4	4	3	4	3	4	4	3	4	3	4	4	4	3	3	4	4	5
1	3	4	2	1	6	2	1	1	4	5	4	4	5	5	4	5	4	3	4	5	5	4	5	5	5	4	3	5	5	5	3	5	5	4	4	5	5	3	5	4	4	4	3	4	4	4	3	4
1	3	4	2	2	6	2	1	2	5	5	5	5	4	5	5	5	5	4	5	5	5	5	5	5	5	5	5	4	5	5	5	5	5	5	4	5	5	4	5	5	5	5	5	5	5	5	5	5
1	2	4	2	2	3	2	1	2	4	4	3	5	5	5	3	5	4	5	5	5	5	4	5	4	4	5	5	5	4	3	5	3	4	4	4	3	4	5	5	5	4	4	5	4	4	5	5	5
2	1	4	6	1	3	2	1	1	5	5	5	5	5	5	5	5	5	5	5	5	5	5	5	5	5	5	1	5	4	5	5	5	5	3	5	5	5	2	5	5	5	5	4	5	4	5	5	5
2	2	4	4	2	2	2	2	1	5	5	5	5	5	5	5	5	5	5	5	5	5	5	5	5	5	5	5	5	5	5	5	3	1	5	5	5	5	5	5	5	5	4	5	5	5	5	5	5
1	2	4	2	3	3	2	1	1	5	5	2	5	4	5	5	3	3	2	3	3	3	3	5	5	5	5	2	4	5	5	4	3	3	5	5	5	3	5	5	5	5	4	5	5	5	3	5	5
1	2	4	2	2	4	2	1	2	4	5	5	4	4	5	5	4	3	3	5	5	4	4	5	5	5	5	5	4	5	4	3	4	4	4	5	5	5	5	4	4	3	4	3	4	5	4	4	5
1	2	4	2	3	5	1	1	3	5	5	5	5	5	3	5	5	5	5	4	4	3	4	5	3	4	2	4	3	3	2	3	4	3	3	2	3	3	3	3	4	3	3	3	4	3	3	4	3
2	2	4	2	2	3	3	1	2	4	4	3	4	4	4	4	5	4	5	5	5	5	5	5	5	5	5	3	4	4	4	4	4	5	3	3	4	4	3	4	4	4	4	4	4	4	4	4	4
1	2	4	2	1	4	2	2	2	3	3	3	3	3	4	3	4	3	4	4	4	4	4	5	4	4	4	4	4	4	3	4	3	4	4	3	3	4	4	4	4	4	4	3	3	2	4	4	4
2	2	4	2	1	4	2	2	2	5	5	3	4	5	5	4	4	5	4	5	5	5	4	5	5	5	5	4	3	5	5	5	3	5	5	5	4	5	3	5	5	5	4	5	5	5	5	4	5
1	3	3	3	2	6	3	1	2	5	4	5	5	5	5	5	4	2	4	5	5	4	5	4	5	4	5	5	4	5	5	5	4	5	5	5	5	4	4	5	4	4	5	3	5	4	5	5	4
2	3	4	2	2	5	2	1	2	4	5	4	3	5	5	4	5	3	5	5	5	5	4	4	5	4	5	3	5	5	5	4	3	5	5	3	5	4	5	5	4	4	5	3	5	5	3	5	5
2	3	4	2	1	5	2	2	3	5	5	5	5	5	4	5	5	5	5	5	5	5	5	5	5	5	5	5	4	5	5	5	5	5	5	5	5	4	5	5	5	5	5	5	4	5	5	5	5
